# Supplementary material for: Explore the Protective Role of Obesity in the Progression of Myocardial Infarction
Source: Front Cardiovasc Med. 2021 Mar 25;8:629734. doi: 10.3389/fcvm.2021.629734 (PMC8026861; doi:10.3389/fcvm.2021.629734)
Supplement: Supplementary file 1 [file Data_Sheet_1.xlsx]

## Sheet: Ref4ObesityTargets
Relation	Status	Type	Sentence	TextRef	PMID	PubYear	Title
obesity --+> CYP2E1		QuantitativeChange	In conclusion, hepatic CYP2E1 activity is up-regulated in morbidly obese subjects.	info:pmid/12883487#abs:10	12883487	2003	CYP2E1 activity before and after weight loss in morbidly obese subjects with nonalcoholic fatty liver disease.
obesity --+> CYP2E1		QuantitativeChange	Indeed, higher hepatic CYP2E1 expression and activity have been frequently observed in the context of obesity and nonalcoholic fatty liver disease.	info:pmid/21664213#abs:6	21664213	2011	Increased expression of cytochrome P450 2E1 in nonalcoholic fatty liver disease: mechanisms and pathophysiological role.
obesity --+> CYP2E1		QuantitativeChange	At 6 weeks, ovaries from obese mice had increased (P < 0.05) Insr and Irs3 but decreased (P < 0.05) Kitlg, Foxo1, and Cyp2e1 mRNA levels.	info:pmid/28339566#abs:5	28339566	2016	Progressive obesity alters ovarian insulin, phosphatidylinositol-3 kinase, and chemical metabolism signaling pathways and potentiates ovotoxicity induced by phosphoramide mustard in mice†.
obesity --+> CYP2E1		QuantitativeChange	At 6 weeks, ovaries from obese mice had increased (P < 0.05) Insr and Irs3 but decreased (P < 0.05) Kitlg, Foxo1, and Cyp2e1 mRNA levels.	info:pmid/28203716#abs:5	28203716	2017	Progressive obesity alters ovarian insulin, phosphatidylinositol-3 kinase, and chemical metabolism signaling pathways and potentiates ovotoxicity induced by phosphoramide mustard in mice.
obesity --+> CYP2E1		QuantitativeChange	Obesity, untreated diabetes mellitus and alcohol abuse increase the hepatic content and activity of cytochrome P450 2E1 and therefore enhanced anaesthetic defluorination is to be suspected.	info:pmid/9893876#abs:11	9893876	1998	[Perfusion and metabolism of liver and splanchnic nerve area under sevoflurane anesthesia].
obesity --+> CYP2E1		QuantitativeChange	Obesity-induced CYP2E1 activity in children.	info:pmid/30537026#title:1	30537026	2019	Obesity-induced CYP2E1 activity in children.
obesity --+> CYP2E1		QuantitativeChange	According to the literature, obesity modulates CYP2E1 activity.	info:pmid/22342293#body:85	22342293	2012	CYP2E1 phenotype in Mexican workers occupationally exposed to low levels of toluene
obesity --+> CYP2E1		QuantitativeChange	This was attributed to increased CYP2E1 activity associated with obesity [185].	info:pmid/22746301#cont:266	22746301	2012	Drug disposition in pathophysiological conditions
obesity --+> CYP2E1		QuantitativeChange	CYP2E1 expression is induced in diabetes, starvation and obesity .	info:pmid/25447342#body:181	25447342	2015	Ethanol at low concentrations protects glomerular podocytes through alcohol dehydrogenase and 20-HETE
obesity --+> CYP2E1		QuantitativeChange	Likewise, CYP2E1 protein expression was reduced in ovaries from obese females compared to	info:pmid/28203716#cont:162	28203716	2017	Progressive obesity alters ovarian insulin, phosphatidylinositol-3 kinase, and chemical metabolism signaling pathways and potentiates ovotoxicity induced by phosphoramide mustard in mice
obesity --+> CYP2E1		QuantitativeChange	Obesity-induced increase of CYP2E1 activity and its effect on disposition kinetics of chlorzoxazone in Zucker rats.	info:pmid/17049493#title:1	17049493	2007	Obesity-induced increase of CYP2E1 activity and its effect on disposition kinetics of chlorzoxazone in Zucker rats.
obesity --+> CYP2E1		QuantitativeChange	Changes in physiological status, such as obesity and hypercholesterolemia, can modulate the metabolic activity of CYP2E1 .	info:pmid/17049493#body:5	17049493	2007	Obesity-induced increase of CYP2E1 activity and its effect on disposition kinetics of chlorzoxazone in Zucker rats
obesity --+> CYP2E1		QuantitativeChange	For example, CYP2E1 levels were elevated in chronically obese, overfed rats and in rats fed a high-fat diet .	info:pmid/18078827#body:84	18078827	2008	CYP2E1 and oxidative liver injury by alcohol
obesity --+> CYP2E1		QuantitativeChange	In contrast, the expression of CYP2E1 is up-regulated in diabetes or obesity, but down-regulated by insulin treatment .	info:pmid/19945440#body:158	19945440	2010	Human CYP2E1 is regulated by miR-378
obesity --+> CYP2E1		QuantitativeChange	Elevated CYP2E1 levels and increased oxidative stress were observed in obesity and DM2 7 8.	info:pmid/24500986#cont:21	24500986	2014	CYP2E1 impairs GLUT4 gene expression and function: NRF2 as a possible mediator
obesity --+> CYP2E1		QuantitativeChange	Pathophysiological conditions, such as fasting and obesity, can increase CYP2E1 levels in experimental animals and humans ( ).	info:pmid/22960445#body:32	22960445	2012	Induction of brain CYP2E1 by chronic ethanol treatment and related oxidative stress in hippocampus, cerebellum, and brainstem
obesity --+> CYP2E1		QuantitativeChange	These results suggest that obesity and feeding of a high-fat diet can induce CYP2E1 activity in both humans and rats.	info:pmid/17049493#body:110	17049493	2007	Obesity-induced increase of CYP2E1 activity and its effect on disposition kinetics of chlorzoxazone in Zucker rats
obesity --+> CYP2E1		QuantitativeChange	With regard to obesity, some studies ( ) show a higher CYP2E1 activity in obese individuals (defined as body mass index > 30 kg/m 2).	info:pmid/20117323#body:125	20117323	2010	Use of the CYP2E1 genotype and phenotype for the biological monitoring of occupational exposure to styrene
obesity --+> CYP2E1		QuantitativeChange	CYP2E1 activity and expression can also be influenced by lifestyle factors such as ethanol consumption and obesity (Lieber, 1997; Emery et al., 2003).	info:pmid/22187484#cont:201	22187484	2012	Trapping of cis-2-butene-1,4-dial to measure furan metabolism in human liver microsomes by cytochrome P450 enzymes
obesity --+> CYP2E1		QuantitativeChange	Remarkably, the increasing CYP2E1 levels and the resulting toxicity can be induced by alcohol consumption [17], diabetes, obesity, as well as fasting [22].	info:pmid/22385180#cont:28	22385180	2012	Molecular dynamics simulations of CYP2E1
obesity --+> CYP2E1		QuantitativeChange	More recently, higher hepatic CYP2E1 expression and activity have also been associated with obesity and nonalcoholic fatty liver disease (Aubert et al. 2011).	info:pmid/23262638#cont:244	23262638	2013	Toxicant-associated steatohepatitis
obesity --+> CYP2E1		QuantitativeChange	Hepatic CYP2E1 expression has been reported to be up-regulated in diabetes, fasting, obesity and long-term alcohol consumption.	info:pmid/22244987#body:116	22244987	2012	Hepatic expression of cytochrome P450 in type 2 diabetic Goto-Kakizaki rats
obesity --+> CYP2E1		QuantitativeChange	It was noted that obesity seems to be responsible for increased CYP2E1 activity among patients with type 2 diabetes as well as in obese individuals.44,45	info:pmid/31099895#cont:434	31099895	2019	Modulation of CYP450 Activities in Patients With Type 2 Diabetes
obesity --+> CYP2E1		QuantitativeChange	CYP2E1 expression was increased in some condition such as in obesity and fatty liver diseases, which is appear to be correlated with the severity of non-alcoholic fatty liver disease [31].	info:pmid/29145191#cont:68	29145191	2017	Antioxidants Maintain Cellular Redox Homeostasis by Elimination of Reactive Oxygen Species
obesity --+> CYP2E1		QuantitativeChange	Indeed, increased CYP2E1 protein expression and activity were found in obesity, fatty liver and non-alcoholic steatohepatitis in both humans and rodents (reviewed in ).	info:pmid/22940046#body:49	22940046	2013	CYP2E1 and oxidant stress in alcoholic and non-alcoholic fatty liver disease
obesity --+> CYP2E1		QuantitativeChange	In conclusion, CYP2E1 activity was induced in the liver and fat tissues of obese animals, and glucuronidation activity was induced in the kidney.	info:pmid/17049493#body:130	17049493	2007	Obesity-induced increase of CYP2E1 activity and its effect on disposition kinetics of chlorzoxazone in Zucker rats
obesity --+> CYP2E1		QuantitativeChange	To this end, we performed investigations in obese diabetic ob/ob and db/db mice presenting fatty liver with or without high hepatic CYP2E1 activity, respectively.	info:pmid/22647274#cont:39	22647274	2012	Differences in early acetaminophen hepatotoxicity between obese ob/ob and db/db mice
obesity --+> CYP2E1		QuantitativeChange	In obese patients, glucuronidation capacity and cytochrome P4502E1-mediated clearance or CYP2E1 expression are expected to be induced [14–19], while the influence of obesity on sulphation is unclear [20– 23].	info:pmid/26818482#cont:53	26818482	2016	Morbidly Obese Patients Exhibit Increased CYP2E1-Mediated Oxidation of Acetaminophen
obesity --+> CYP2E1		QuantitativeChange	Enhanced CYP2E1 activity is seen in obese individuals and those with diabetes, whereas infection has been associated with decreased activities of CYP1A2, CYP2C9, and CYP3A4.	info:pmid/14582035#body:184	14582035	2003	Hepatic drug metabolism and transport in patients with kidney disease
obesity --+> CYP2E1		QuantitativeChange	Obesity was shown to induce expression of CYP2E1 thus contributing to increased ROS generation, autophagy, endoplasmic reticulum stress, and inhibited migration in breast cancer cells [7].	info:pmid/24676543#cont:25	24676543	2014	Molecular insights into the association of obesity with breast cancer risk: Relevance to xenobiotic metabolism and CpG island methylation of tumor suppressor genes
obesity --+> CYP2E1		QuantitativeChange	Indeed, CYP2E1 expression and activity are enhanced in obese patients, in particular in those with nonalcoholic fatty liver disease, although the exact mechanism of CYP2E1 induction is still poorly understood .	info:pmid/21145849#body:316	21145849	2011	Drug-induced toxicity on mitochondria and lipid metabolism: Mechanistic diversity and deleterious consequences for the liver
obesity --+> CYP2E1		QuantitativeChange	We also found that levels of both CYP2E1 and NRF2 protein are significantly increased in adipocytes of STZ-diabetic rats and in aged-obese rats (data not shown).	info:pmid/24500986#cont:189	24500986	2014	CYP2E1 impairs GLUT4 gene expression and function: NRF2 as a possible mediator
obesity --+> CYP2E1		QuantitativeChange	The expression of cytochrome P450 2E1, a microsomal oxidase involved with fatty acid ?-oxidation, as well as CYP4A, is upregulated during starvation, fasting, obesity and hyperlipidemia .	info:pmid/22452877#cont:10	22452877	2012	Effects of dietary inulin, statin, and their co-treatment on hyperlipidemia, hepatic steatosis and changes in drug-metabolizing enzymes in rats fed a high-fat and high-sucrose diet
obesity --+> CYP2E1		QuantitativeChange	It is noteworthy that hepatic CYP2E1 activity is frequently enhanced in obese individuals with nonalcoholic fatty liver disease (Chalasani et al., 2003; Aubert et al., 2011) and in type 2 diabetics (Wang et al., 2003).	info:pmid/22647274#cont:29	22647274	2012	Differences in early acetaminophen hepatotoxicity between obese ob/ob and db/db mice
obesity --+> CYP2E1		QuantitativeChange	There is some evidence that the level of cytochrome P450 2E1 activity as well as phase 2 reactions of glucuroni-dation and sulphation are enhanced in obese patients, and therefore the rate of metabolism and activation of certain drugs is likely to be altered.45	info:pmid/22274633#cont:93	22274633	2012	Obesity and burns
obesity --+> CYP2E1		QuantitativeChange	Additionally, increased CYP2E1 expression and metabolic activity are known to be associated with diabetes, obesity, starvation, and alcohol consumption and may impact the hazardous effects of acrylamide via increased metabolism to glycidamide.	info:pmid/15982677#body:154	15982677	2005	Absence of acrylamide-induced genotoxicity in CYP2E1-null mice: Evidence consistent with a glycidamide-mediated effect
obesity --+> CYP2E1		QuantitativeChange	It is noteworthy that CYP2E1 metabolizes several of these drugs and toxic derivatives, and hepatic CYP2E1 activity is frequently enhanced in obese individuals with nonalcoholic fatty liver disease (Chalasani et al., 2003; Aubert et al., 2011).	info:pmid/22647274#cont:347	22647274	2012	Differences in early acetaminophen hepatotoxicity between obese ob/ob and db/db mice
obesity --+> CYP2E1		QuantitativeChange	Hepatic expression of the CYP2E1 mRNA and/or expression of the CYP2E1 protein are increased in different physiological or pathological conditions, such as fasting, a high fat diet, diabetes, obesity or ethanol intoxication .	info:pmid/16337197#body:2	16337197	2005	Ethanol increases mitochondrial cytochrome P450 2E1 in mouse liver and rat hepatocytes
obesity --+> CYP2E1		QuantitativeChange	Our finding that vascular expression of CYP2E1 was reduced with obesity can be interpreted in light of findings from others demonstrating that CYP2E1 is expressed in liver peroxisomes and downregulated with ischemia/reperfusion (35).	info:pmid/25271210#cont:1165	25271210	2014	Identification of genes whose expression is altered by obesity throughout the arterial tree
obesity --+> CYP2E1		QuantitativeChange	With regard to the higher CYP2E1 activity observed in obese patients, it can be anticipated that caution should be practiced when using paracetamol (acetaminophen) in obese patients, as CYP2E1 catalyses the formation of the toxic metabolite N-acetyl-p-benzo-quinone imine .	info:pmid/22448619#cont:315	22448619	2012	Impact of obesity on drug metabolism and elimination in adults and children
obesity --+> CYP2E1		QuantitativeChange	Obese humans had elevated CYP2E1 activity and protein indicating that CYP2E1 is related to or caused by hepatic pathology resulting from morbid obesity; the level of P450 was correlated with the degree of steatosis .	info:pmid/15603755#body:125	15603755	2005	Role of cytochromes P450 in chemical toxicity and oxidative stress: studies with CYP2E1
obesity --+> CYP2E1		QuantitativeChange	The decrease in toxicity with S-adenosyl methionine administration after the pyrazole-induced increase in CYP2E1 catalytic activity suggests that S-adenosyl methionine may also reverse liver injury in the obese mice through mechanisms other than its ability to decrease the activity of CYP2E1.	info:pmid/17446309#body:354	17446309	2007	S-adenosyl methionine protects ob/ob mice from CYP2E1-mediated liver injury.
obesity --+> CYP2E1		QuantitativeChange	CYP 2E1 is thought to play a role in the pathogenesis of Nonalcoholic fatty liver disease and NASH , and it is now known that subjects with severe obesity have a significantly increased hepatic CYP 2E1 activity compared with less severely obese and lean controls .	info:pmid/15331062#body:41	15331062	2004	Nonalcoholic fatty liver disease in individuals with severe obesity
obesity --+> CYP2E1		QuantitativeChange	Previous studies have reported that hepatic expression of the cytochrome P450 family 2 subfamily E member 1 (CYP2E1) mRNA and/or expression of the CYP2E1 protein are increased in different physiological or pathological conditions, including fasting, a high fat diet, diabetes, obesity or ethanol intoxication (36,37).	info:pmid/29956796#cont:178	29956796	2018	Label-free quantitative proteomics and bioinformatics analyses of alcoholic liver disease in a chronic and binge mouse model
obesity --+> CYP2E1		QuantitativeChange		Admin imported
obesity --+> CYP2E1		QuantitativeChange	Obesity also appears to enhances P-4502E1 activity and APAP toxicity.	info:doi/10.1016/S1089-3261(05)70025-8#body:41		1998	ACETAMINOPHEN HEPATOTOXICITY
obesity --+> CYP2E1		QuantitativeChange	CYP2E1 expression is induced in diabetes, starvation and obesity .	info:doi/10.1016/j.prostaglandins.2014.10.006#body:181		2014	Ethanol at low concentrations protects glomerular podocytes through alcohol dehydrogenase and 20-HETE
obesity --+> CYP2E1		QuantitativeChange	For example, induced cytochrome P450 2E1 (CYP2E1) activity was found to be associated with the high-risk of acetaminophen-induced liver injury in obese adults .	info:doi/10.1016/j.apsb.2019.10.009#body:10		2019	Impact of obese levels on the hepatic expression of nuclear receptors and drug-metabolizing enzymes in adult and offspring mice
obesity --+> CYP2E1		QuantitativeChange	Enhanced CYP2E1 activity is seen in obese individuals and those with diabetes, whereas infection has been associated with decreased activities of CYP1A2, CYP2C9, and CYP3A4.	info:doi/10.1016/j.ajkd.2003.07.019#body:184		2003	Hepatic drug metabolism and transport in patients with kidney disease
obesity ---| SFTPD		QuantitativeChange	Interestingly, SP-D deficiency worsened hypercholesterolemia and induced obesity and insulin resistance but suppressed plasma interleukin-6 (IL-6) levels.	info:pmid/28472244#abs:7	28472244	2017	Surfactant protein-D deficiency suppresses systemic inflammation and reduces atherosclerosis in ApoE knockout mice.
obesity ---| SFTPD		QuantitativeChange	In the cross-sectional studies, serum SP-D concentration was significantly decreased in subjects with obesity and type 2 diabetes (P = 0.005) and was negatively associated with fasting and postload serum glucose.	info:pmid/20086254#abs:5	20086254	2010	Surfactant protein d, a marker of lung innate immunity, is positively associated with insulin sensitivity.
obesity ---| SFTPD		QuantitativeChange	SFTPD gene expression was significantly decreased in both omental and subcutaneous adipose tissues from obese subjects ( - 34%, P = 0.001, Figure 1a; and - 22%, P = 0.08; Figure 1c, respectively) when compared with non-obese individuals.	info:pmid/23478426#cont:109	23478426	2013	The lung innate immune gene surfactant protein-D is expressed in adipose tissue and linked to obesity status
obesity ---| SFTPD		QuantitativeChange	On the contrary, serum SP-D concentration was significantly decreased in subjects with obesity and type 2 diabetes and was negatively associated with fasting and postload serum glucose, HbA1c, serum lipids, insulin sensitivity, and inflammatory parameters (60).	info:pmid/21525479#cont:143	21525479	2011	Antimicrobial-sensing proteins in obesity and type 2 diabetes: The buffering efficiency hypothesis
obesity ---| SFTPD		QuantitativeChange	In one study, serum SP-D concentration was significantly decreased in subjects with obesity and type 2 diabetes mellitus (P = 0.005) and negatively associated with fasting/postload glucose, HbA1C, plasma triglycerides, insulin sensitivity, and inflammation (Tumor necrosis factor-R levels) (51).	info:pmid/23172950#cont:240	23172950	2012	Air pollution and type 2 diabetes: Mechanistic insights
obesity ---| SFTPD		QuantitativeChange		Admin imported
obesity ---| SFTPD		QuantitativeChange	SP-D deficiency is associated with obesity in human population studies [53], and SP-D-knockout mice develop obesity [54] as well as emphysema [55].	info:doi/10.1186/s12931-019-1209-5#cont:322		2019	BMI is associated with FEV1 decline in chronic obstructive pulmonary disease: A meta-analysis of clinical trials
obesity ---| GUCA2B		QuantitativeChange	The intestinal expression of uroguanylin, a key satiety hormone, appears to be diminished in female pediatric patients in the setting of obesity.	info:pmid/28847213#abs:12	28847213	2018	Immunohistochemical Staining for Uroguanylin, a Satiety Hormone, is Decreased in Intestinal Tissue Specimens From Female Adolescents With Obesity.
obesity ---| GUCA2B		QuantitativeChange	Rodent studies have demonstrated that guanylyl cyclase C-knockout mice overeat and have increased weight gain versus wild-type mice and hyper-caloric obesity diminishes uroguanylin expression.	info:pmid/29112082#abs:3	29112082	2018	Pilot Study Measuring the Novel Satiety Hormone, Pro-Uroguanylin, in Adolescents With and Without Obesity.
obesity ---| GUCA2B		QuantitativeChange	Prouroguanylin levels were postprandially decreased at 30 minutes (P = .04) and 60 minutes (P = .008) in obese patients before surgery, and they were increased at 60 minutes (P = .003), 90 minutes (P = .008), and 120 minutes (P = .009) after surgery.	info:pmid/31472974#abs:7	31472974	2019	Perioperative changes in prouroguanylin hormone response in severely obese subjects after bariatric surgery.
obesity ---| GUCA2B		QuantitativeChange	During high-saline diet, obese mice presented reduced mRNA expression of Guanylin in jejunum as well as reduced mRNA expression of UGN and GC-C in duodenum, jejunum and colon.	info:pmid/23479768#abs:8	23479768	2013	Intestinal and renal guanylin peptides system in hypertensive obese mice.
obesity ---| GUCA2B		QuantitativeChange	In the present study we report, for the first time, that circulating concentrations of prouroguanylin (GUCA2B) are dramatically reduced in obese patients in relation to	info:pmid/27108812#cont:617	27108812	2016	Guanylin and uroguanylin stimulate lipolysis in human visceral adipocytes
obesity ---| GUCA2B		QuantitativeChange	(E) uroguanylin: While animal studies indicated improved uroguanylin sensitivity in obesity, uroguanylin levels are reduced in humans with obesity.	info:doi/10.26402/jpp.2019.5.01#cont:184		2019	Alteration of peptidergic gut-brain signaling under conditions of obesity
obesity ---| GUCA2B		QuantitativeChange	classical model of hyperleptinemia (obese animals fed a high-fat diet) exhibits high levels of circulating leptin and increased levels of UGN in the intestine and plasma.	info:doi/10.1530/JME-17-0263#cont:55		2018	Uroguanylin: A new actor in the energy balance movie
obesity ---| BCAT2		QuantitativeChange	Only BCAT2 expression was reduced in the subcutaneous tissue of obese women.	info:pmid/26306599#cont:451	26306599	2015	Alterations of plasma metabolite profiles related to adipose tissue distribution and cardiometabolic risk
obesity ---| BCAT2		QuantitativeChange	We observed that expression of genes from the BCKDH complex as well as BCAT2 were decreased in visceral fat of obese individuals.	info:pmid/26306599#cont:445	26306599	2015	Alterations of plasma metabolite profiles related to adipose tissue distribution and cardiometabolic risk
obesity ---| BCAT2		QuantitativeChange	They found that the activities of the BCATm and BCKD enzyme complex, the key enzymes in the first two steps of the branched-chain aliphatic amino acids catabolic pathway, were depressed in obese ob/ob mice and Zucker rats.	info:pmid/21293480#cont:265	21293480	2011	GC-TOF/MS-based metapolomic profiling of estrogen deficiency-induced obesity in ovariectomized rats
obesity ---| BCAT2		QuantitativeChange	It was reported that the activities of the mitochondrial branched chain amino acid aminotransferase and branched chain a-ketoacid dehydrogenase enzyme complex, the key enzymes in the catabolic pathway of branched chain amino acids, were depressed in adipose tissue of obese ob/ob mice and Zucker rats, leading to increased branched chain amino acid levels [82].	info:pmid/22665992#cont:255	22665992	2012	Investigating potential mechanisms of obesity by metabolomics
obesity ---| BCAT2		QuantitativeChange	The expression and activity of BCAT2 and branched-chain ketoacid dehydrogenase are altered in the adipose tissue of mice and rats with genetic or diet-induced obesity [25¦,35¦,39¦], as well as in the subcutaneous and omental adipose tissue of men and women with obesity [26¦,40].	info:doi/10.1097/MCO.0000000000000429#cont:75		2018	Emerging perspectives on branched-chain amino acid metabolism during adipocyte differentiation
obesity --+> ANGPTL3		QuantitativeChange	Furthermore, the level of ANGPTL3 mRNA was increased more than 3.0-fold in type 2 diabetic obese mice, db/db mice, as compared with age matched lean littermates.	info:pmid/15094378#abs:4	15094378	2004	ANGPTL3 is increased in both insulin-deficient and -resistant diabetic states.
obesity --+> ANGPTL3		QuantitativeChange	angiopoietin-like 3 levels are increased in obesity and T2D patients compared with healthy individuals [87].	info:pmid/32218354#cont:308	32218354	2020	Vasculoprotective effects of vildagliptin. Focus on atherogenesis
obesity --+> ANGPTL3		QuantitativeChange	Additionally, obese nondiabetic subjects exhibited significantly increased plasma ANGPTL3 levels compared with nonobese nondiabetic subjects [36].	info:doi/10.1155/2019/6578327#cont:55		2019	Effects of angiopoietin-like 3 on triglyceride regulation, glucose homeostasis, and diabetes
obesity ---| ACSS2		QuantitativeChange	The expression of ACSS2 and ACSS3 in scWAT is suppressed in obese individuals [ ].	info:pmid/29793055#body:85	29793055	2018	Fatty acid activation in thermogenic adipose tissue
obesity ---| ACSS2		QuantitativeChange	These results suggest that although ACSS2 deficiency might protect against obesity, it does not protect against the development of insulin resistance.	info:pmid/30228117#cont:77	30228117	2018	ACSS2 promotes systemic fat storage and utilization through selective regulation of genes involved in lipid metabolism
obesity ---| ACSS2		QuantitativeChange	Although PDHB and ACSS2 mRNA expression is decreased in visceral adipose tissue from morbidly obese subjects, in whom hypoxia-inducible factor-1a is increased, 24 h hypoxia was not sufficient to significantly decrease the ACSS2 and PDHB mRNA expression or activity, as found in the in vitro experiment.	info:pmid/26619907#cont:325	26619907	2015	Hypoxia is associated with a lower expression of genes involved in lipogenesis in visceral adipose tissue
obesity ---| APOE		QuantitativeChange	We now demonstrate the regulation of adipose tissue apoE expression by nutritional status in lean and obese mice.	info:pmid/17389709#abs:3	17389709	2007	Nutritional regulation of adipose tissue apolipoprotein E expression.
obesity ---| APOE		QuantitativeChange	In summary, obesity suppresses adipose tissue apoE expression, whereas fasting or weight loss increases it.	info:pmid/17389709#abs:9	17389709	2007	Nutritional regulation of adipose tissue apolipoprotein E expression.
obesity ---| APOE		QuantitativeChange	Experimental data suggested that hypothalamic apoE expression is reduced in obesity and associated with leptin resistance.	info:pmid/23723060#abs:3	23723060	2013	Leptin promotes neointima formation and smooth muscle cell proliferation via NADPH oxidase activation and signalling in caveolin-rich microdomains.
obesity ---| APOE		QuantitativeChange	Low serum apo-E concentrations were associated with the presence of obesity, the higher blood levels of glucose and triglycerides.	info:pmid/21086615#abs:6	21086615	2010	[Association of the serum level of apolipoprotein E with coronary artery disease and carotid artery atherosclerosis in Kyrgyz men with dyslipidemia].
obesity ---| APOE		QuantitativeChange	Expression of apoE gene was significantly reduced in peripheral blood monocyte in children with obesity.	info:pmid/14731357#abs:15	14731357	2003	[Apolipoprotein E gene expression in peripheral blood monocyte in children with obesity].
obesity ---| APOE		QuantitativeChange	Endogenous expression of apolipoprotein E (apoE) has a significant impact on adipocyte lipid metabolism and is markedly suppressed in obesity.	info:pmid/18678613#abs:1	18678613	2008	Oxidative stress regulates adipocyte apolipoprotein e and suppresses its expression in obesity.
obesity ---| APOE		QuantitativeChange	Low serum apo-E content is a poor factor and associated with obesity, hypertriglyceridemia, elevated serum glucose levels, and the development of carotid artery atherosclerosis.	info:pmid/21086615#abs:9	21086615	2010	[Association of the serum level of apolipoprotein E with coronary artery disease and carotid artery atherosclerosis in Kyrgyz men with dyslipidemia].
obesity ---| APOE		QuantitativeChange	Expression of apoE gene was significantly reduced in children with obesity as compared with control group (0.29 +/- 0.14 moles/mole GAPDH mRNA vs. 0.36 +/- 0.10 moles/mole GAPDH mRNA, t = 2.15, P < 0.05).	info:pmid/14731357#abs:9	14731357	2003	[Apolipoprotein E gene expression in peripheral blood monocyte in children with obesity].
obesity ---| APOE		QuantitativeChange	Both genetically obese (ob/ob) mice and rats with high-fat diet-induced obesity had significantly reduced hypothalamic apoE mRNA levels compared with their lean control counterparts, suggesting that decreased apoE may contribute to hyperphagia in these obese animals.	info:pmid/18559657#abs:7	18559657	2008	Brain apolipoprotein E: an important regulator of food intake in rats.
obesity ---| APOE		QuantitativeChange	Serum levels of some apolipoproteins, such as Apo A1 and Apo E are decreased in obesity .	info:pmid/22658937#body:11	22658937	2012	Central leptin and insulin administration modulates serum cytokine- and lipoprotein-related markers
obesity ---| APOE		QuantitativeChange	Thus, the inhibition of obesity and glucose intolerance by apoE deficiency is not attributable solely to decreased food intake.	info:pmid/17192461#body:276	17192461	2007	Involvement of apolipoprotein E in excess fat accumulation and insulin resistance.
obesity ---| APOE		QuantitativeChange	Adipocyte apoE expression is reduced in both diet-induced and leptin-deficient obesity (14).	info:pmid/18467438#body:237	18467438	2008	Tumor necrosis factor-alpha-mediated suppression of adipocyte apolipoprotein E gene transcription: primary role for the nuclear factor (NF)-kappaB pathway and NFkappaB p50.
obesity ---| APOE		QuantitativeChange	ApoE deficiency induced greater glucose tolerance and insulin sensitivity in obese states.	info:pmid/17192461#body:167	17192461	2007	Involvement of apolipoprotein E in excess fat accumulation and insulin resistance.
obesity ---| APOE		QuantitativeChange	RESULTS TOP ABSTRACT RESEARCH DESIGN AND METHODS RESULTS DISCUSSION REFERENCES ApoE deficiency inhibited the development of obesity.	info:pmid/17192461#body:139	17192461	2007	Involvement of apolipoprotein E in excess fat accumulation and insulin resistance.
obesity ---| APOE		QuantitativeChange	There are several pathways by which obesity and weight loss could regulate adipose tissue apoE expression.	info:pmid/17389709#body:226	17389709	2007	Nutritional regulation of adipose tissue apolipoprotein E expression.
obesity ---| APOE		QuantitativeChange	However, currently no studies have investigated the possibility of a different pattern of APOE genetic expression induced by obesity.	info:pmid/22596266#cont:334	22596266	2012	Apolipoprotein e genotype: The innocent bystander or active bridge between metabolic syndrome and cognitive impairment?
obesity ---| APOE		QuantitativeChange	Intriguingly, the decreased apolipoprotein E levels observed during obesity and fasting can be restored by leptin treatment [49].	info:pmid/21372559#cont:111	21372559	2011	A role for astrocytes in the central control of metabolism
obesity ---| APOE		QuantitativeChange	APOE deficiency results in reduced bone mass and bone marrow adiposity after the consumption of Western-type diet	info:pmid/30206314#cont:149	30206314	2018	Western-type diet differentially modulates osteoblast, osteoclast, and lipoblast differentiation and activation in a background of APOE deficiency
obesity ---| APOE		QuantitativeChange	We now demonstrate the regulation of adipose tissue apoE expression by nutritional status in lean and obese mice.	info:pmid/17389709#body:49	17389709	2007	Nutritional regulation of adipose tissue apolipoprotein E expression.
obesity ---| APOE		QuantitativeChange	In summary, obesity suppresses adipose tissue apoE expression, whereas fasting or weight loss increases it.	info:pmid/17389709#body:55	17389709	2007	Nutritional regulation of adipose tissue apolipoprotein E expression.
obesity ---| APOE		QuantitativeChange	Diet-induced obesity and leptin-deficient obesity substantially reduce adipocyte apoE expression.	info:pmid/18467438#body:64	18467438	2008	Tumor necrosis factor-alpha-mediated suppression of adipocyte apolipoprotein E gene transcription: primary role for the nuclear factor (NF)-kappaB pathway and NFkappaB p50.
obesity ---| APOE		QuantitativeChange	The results of the present study demonstrate that adipose tissue apoE expression is significantly reduced in the presence of obesity.	info:pmid/17389709#body:208	17389709	2007	Nutritional regulation of adipose tissue apolipoprotein E expression.
obesity ---| APOE		QuantitativeChange	OBJECTIVE—Endogenous expression of apolipoprotein E (apoE) has a significant impact on adipocyte lipid metabolism and is markedly suppressed in obesity.	info:pmid/18678613#body:18	18678613	2008	Oxidative stress regulates adipocyte apolipoprotein e and suppresses its expression in obesity.
obesity ---| APOE		QuantitativeChange	We speculated that ApoE deficiency prevented the development of obesity, with decreased fat accumulation in the liver and adipose tissues.	info:pmid/23892270#cont:232	23892270	2013	ß3-adrenoceptor activation attenuates atherosclerotic plaque formation in ApoE-/- mice through lowering blood lipids and glucose
obesity ---| APOE		QuantitativeChange	Obesity induced by feeding high-fat diet, or by the hyperphagia attending leptin deficiency, reduces adipocyte apoE expression.	info:pmid/17785354#body:183	17785354	2007	Angiotensin II regulates adipocyte apolipoprotein E expression.
obesity ---| APOE		QuantitativeChange	Diet-induced or leptin-deficient obesity leads to reduced apoE expression, and we have previously demonstrated that TNF-a reduces adipocyte apoE expression (21,23).	info:pmid/18678613#body:189	18678613	2008	Oxidative stress regulates adipocyte apolipoprotein e and suppresses its expression in obesity.
obesity ---| APOE		QuantitativeChange	Thus, apoE deficiency prevents the development of obesity and associated glucose intolerance, while its effects on glucose tolerance are small. [Figure 1] View larger version (61K): [in this window] [in a new window] .	info:pmid/17192461#body:144	17192461	2007	Involvement of apolipoprotein E in excess fat accumulation and insulin resistance.
obesity ---| APOE		QuantitativeChange	Our observations also establish that the stromovascular fraction from the visceral fat depot of obese mice more effectively reduces adipocyte apoE expression compared with that from the subcutaneous depot.	info:pmid/18678613#body:174	18678613	2008	Oxidative stress regulates adipocyte apolipoprotein e and suppresses its expression in obesity.
obesity ---| APOE		QuantitativeChange	We next addressed the question of whether the adipose tissue stromovascular fraction from obese mice could modulate the expression of apoE in adipocytes obtained from lean mice (Fig. 6A).	info:pmid/18678613#body:144	18678613	2008	Oxidative stress regulates adipocyte apolipoprotein e and suppresses its expression in obesity.
obesity ---| APOE		QuantitativeChange	ApoE mRNA levels are reduced in the hypothalamus of genetically obese (ob/ob) mice and rats with high-fat-diet-induced obesity. ob/ob mice are a well-known animal model for obesity (18).	info:pmid/18559657#body:189	18559657	2008	Brain apolipoprotein E: an important regulator of food intake in rats.
obesity ---| APOE		QuantitativeChange	The current studies were undertaken to evaluate a role for oxidative stress in regulating adipocyte apoE expression and its role in mediating the reduced adipocyte apoE expression observed in obesity.	info:pmid/18678613#body:53	18678613	2008	Oxidative stress regulates adipocyte apolipoprotein e and suppresses its expression in obesity.
obesity ---| APOE		QuantitativeChange	We speculated that Apoe deficiency prevented the development of obesity, with decreased fat accumulation in the liver and adipose tissues. ß3-adrenoceptor agonist BRL37344 reduced body weight and fat in Apoe-/- mice.	info:pmid/23911886#body:98	23911886	2013	Effects of ß3-adrenoceptor on scavenger receptor class B type 1 and its signal transduction pathway in apolipoprotein E knockout mice
obesity ---| APOE		QuantitativeChange	Results in this and previous reports show that obesity or hyperglycemia suppresses adipocyte apoE expression and that this suppression results from the adipose tissue oxidative stress associated with these conditions.	info:pmid/20647555#cont:284	20647555	2010	Hyperglycemia and advanced glycosylation end products suppress adipocyte apoE expression: Implications for adipocyte triglyceride metabolism
obesity ---| APOE		QuantitativeChange	Obesity leads to increased production of reactive oxygen species in adipose tissue, and we have previously shown that adipose tissue and mature adipocyte apoE expression are reduced in obese mice compared with lean mice.	info:pmid/18678613#body:135	18678613	2008	Oxidative stress regulates adipocyte apolipoprotein e and suppresses its expression in obesity.
obesity ---| APOE		QuantitativeChange	Genetically obese ( ob/ob) mice, and rats with high-fat diet-induced obesity, have significantly reduced hypothalamic apoE mRNA levels compared with their lean control counterparts, suggesting that decreased apoE may contribute to hyperphagia in these obese animals .	info:pmid/21536059#body:8	21536059	2011	Apolipoprotein E reduces food intake via PI3K/Akt signaling pathway in the hypothalamus
obesity ---| APOE		QuantitativeChange	Both genetically obese (ob/ob) mice and rats with high-fat diet-induced obesity had significantly reduced hypothalamic apoE mRNA levels compared with their lean control counterparts, suggesting that decreased apoE may contribute to hyperphagia in these obese animals.	info:pmid/18559657#body:50	18559657	2008	Brain apolipoprotein E: an important regulator of food intake in rats.
obesity ---| APOE		QuantitativeChange	Of additional interest, although microarray analysis showed that expression of messenger RNA encoding major apoproteins including apo A-I, apolipoprotein A-II, apo B, apo C-II, apolipoprotein E, and apo C-III was unchanged (data not shown), protein expression of 2 apoproteins, apo A-I and apolipoprotein E, was reduced and increased, respectively, in livers of morbidly obese ( A, B).	info:pmid/19913854#body:129	19913854	2010	Dysregulation of sterol regulatory element binding protein-1c in livers of morbidly obese women is associated with altered suppressor of cytokine signaling-3 and signal transducer and activator of transcription-1 signaling
obesity ---| APOE		QuantitativeChange	The high-fat diet induced significant increases in total body weight and white adipose tissue, as well as downregulation of adiponectin mRNA expression in adipose tissue, relative to the normal diet ( , ). mRNA expression of APP, apoE and caspase-3 was upregulated in the brains of obese rats compared with normal control rats ( ).	info:pmid/20395146#body:59	20395146	2010	Biochemical effect of a ketogenic diet on the brains of obese adult rats
obesity ---| APOE		QuantitativeChange	While body weight and adiposity were similar in young apoE-/- and apoE+/+ mice, apoE deficiency ameliorated obesity and insulin resistance under obesity-inducing conditions, such as aging, genetic susceptibility, and dietary loading, suggesting that apoE is involved in obesity development, i.e., excess fat accumulation, while being less involved in basal fat accumulation.	info:pmid/17192461#body:291	17192461	2007	Involvement of apolipoprotein E in excess fat accumulation and insulin resistance.
obesity ---| APOE		QuantitativeChange	Other factors that may be associated with aortic valve disease include: age , male sex , obesity , uremia , elevated calcium , elevated parathyroid hormone , osteoporosis , Paget disease , significant renal failure , elevated homocysteine , presence of apolipoprotein E4 allele , increase in C reactive protein concentrations , presence of matrix metalloproteinases and presence of cytokine transfor…	info:pmid/16828903#body:27	16828903	2007	Degeneration of native and tissue prosthetic valve in aortic position: Do statins play an effective role in prevention?
obesity ---| APOE		QuantitativeChange	... administration of apoE significantly reduces food intake and body weight without causing malaise, whereas intracerebroventricular infusion of apoE antiserum stimulates feeding; 2) apoE is present in the arcuate nucleus and paraventricular nucleus of the hypothalamus; 3) genetically obese (ob/ob) mice and high-fat diet-induced obese rats have significantly reduced hypothalamic apoE mRNA levels…	info:pmid/18559657#body:61	18559657	2008	Brain apolipoprotein E: an important regulator of food intake in rats.
obesity ---| APOE		QuantitativeChange		Admin imported
obesity ---| APOE		QuantitativeChange	It is possible that higher apoC-III and apoE levels in the triglyceride-rich lipoproteins of obese participants enrich HDL with these apos by exchange during circulation in plasma.	info:doi/10.1194/jlr.M042333#cont:337		2014	Obesity favors apolipoprotein E- and C-III-containing high density lipoprotein subfractions associated with risk of heart disease
obesity --+> GHSR		QuantitativeChange	Obese mice had increased GHSR-1a content and expression in the heart associated to phosphatidil inositol 3 kinase content and increased AKT content and phosphorylation.	info:pmid/22407166#abs:9	22407166	2012	Ghrelin signaling in heart remodeling of adult obese mice.
obesity --+> GHSR		QuantitativeChange	Leptin-deficient obese mice (ob/ob) have decreased circulating growth hormone and pituitary growth hormone and ghrelin receptor (GHS-R) mRNA levels, whereas hypothalamic growth hormone-releasing hormone (GHRH) and somatostatin expression do not differ from lean controls.	info:pmid/17122091#abs:1	17122091	2007	Effects of leptin replacement on hypothalamic-pituitary growth hormone axis function and circulating ghrelin levels in ob/ob mice.
obesity --+> GHSR		QuantitativeChange	Interestingly, GHSR-1a was overexpressed in obese diabetic women.	info:pmid/17869379#body:117	17869379	2007	Obestatin and ghrelin in obese and in pregnant women
obesity --+> GHSR		QuantitativeChange	For instance, ghrelin receptor expression is increased in fasted mice and obese rats .	info:pmid/23792934#body:11	23792934	2013	A chronic high fat diet alters the homologous and heterologous control of appetite regulating peptide receptor expression
obesity --+> GHSR		QuantitativeChange	Thus, increased ghrelin receptor expression should be expected to be associated with obesity.	info:pmid/15616037#body:235	15616037	2005	Genetic linkage and association of the growth hormone secretagogue receptor (ghrelin receptor) gene in human obesity.
obesity --+> GHSR		QuantitativeChange	And, as original data, we clearly demonstrated that obesity induced in early life increases heart ghrelin receptor expression (GHSR-1a) in adulthood.	info:pmid/22407166#body:79	22407166	2012	Ghrelin signaling in heart remodeling of adult obese mice
obesity --+> GHSR		QuantitativeChange	Similarly, mRNA expression of the GHSR1a in was decreased in the nucleus accumbens (Fig. 5b) in obese compared to lean mice (t=2.232; df=14; p=0.042).	info:pmid/21892647#cont:170	21892647	2012	Diet-induced obesity blunts the behavioural effects of ghrelin: Studies in a mouse-progressive ratio task
obesity --+> GHSR		QuantitativeChange	Obese mice have increased GHSR-1a content and expression in the heart associated to PI3K content and increased AKT content and phosphorylation ( ).	info:pmid/27343377#body:114	27343377	2016	GHSR-1a is a novel pro-angiogenic and anti-remodeling target in rats after myocardial infarction
obesity --+> GHSR		QuantitativeChange	In addition, we also verified that obesity induced in early life increases the epididymal fat GHSR-1a expression and changes activation of downstream signals involved in ghrelin-mediated effects in this tissue.	info:pmid/22119755#body:78	22119755	2011	Early life overfeeding decreases acylated ghrelin circulating levels and upregulates GHSR1a signaling pathway in white adipose tissue of obese young mice
obesity --+> GHSR		QuantitativeChange	Of specific clinical relevance to the better understanding of the mechanisms responsible for failure to maintain weight loss after hypocaloric diet, is the issue whether GHS-R expression and function are affected by alterations in adiposity.	info:pmid/22632856#cont:184	22632856	2012	The growth hormone secretagogue receptor (GHs-R)
obesity --+> GHSR		QuantitativeChange	Leptin-deficient obese mice (ob/ob) have decreased circulating growth hormone and pituitary growth hormone and ghrelin receptor (GHS-R) mRNA levels, whereas hypothalamic growth hormone-releasing hormone (GHRH) and somatostatin expression do not differ from lean controls.	info:pmid/17122091#body:50	17122091	2007	Effects of leptin replacement on hypothalamic-pituitary growth hormone axis function and circulating ghrelin levels in ob/ob mice.
obesity --+> GHSR		QuantitativeChange	Body weight loss by sleeve gastrectomy in obese rats induced by high-fat diet was accompanied decrease of plasma ghrelin concentration and increased expression of GHS-R1a in the hypothalamus compared with sham controls (Wang and Liu, 2009).	info:pmid/20038570#body:262	20038570	2009	Ghrelin gene products and the regulation of food intake and gut motility.
obesity --+> GHSR		QuantitativeChange	In spite of data demonstrating that GH-deficient rats show weight gain and adiposity induced by ghrelin (Tschop et al. 2000, Wren et al. 2000, Nakazato et al. 2001, Wren et al. 2001b), i.c.v. ghrelin treatment did not increase food intake in GH receptor gene-deficient mice (Egecioglu et al. 2006) and ghrelin failed to increase the expression of GHS-R in the arcuate nucleus of dwarf rats (Nogueira…	info:pmid/21169422#body:265	21169422	2011	Ghrelin and lipid metabolism: key partners in energy balance.
obesity --+> GHSR		QuantitativeChange	... by our recent findings that (1) pituitaries of obese/hyperinsulinemic mouse models have reduced expression of pituitary growth hormone, GHRH-R and GHS-R, independent of changes in hypothalamic GHRH and somatostatin expression, (2) mouse pituitaries express the INSR at levels comparable to insulin-sensitive tissues, (3) pituitaries of obese mice remain responsive to the acute actions of insuli…	info:pmid/16901921#body:221	16901921	2006	Examination of the direct effects of metabolic factors on somatotrope function in a non-human primate model, Papio anubis.
obesity --+> GHSR		QuantitativeChange	And, as original data, we clearly demonstrated that obesity induced in early life increases heart ghrelin receptor expression (GHSR-1a) in adulthood.	info:doi/10.1016/j.peptides.2012.02.025#body:79		2012	Ghrelin signaling in heart remodeling of adult obese mice
obesity --+> GHSR		QuantitativeChange	In addition, we also verified that obesity induced in early life increases the epididymal fat GHSR-1a expression and changes activation of downstream signals involved in ghrelin-mediated effects in this tissue.	info:doi/10.1016/j.regpep.2011.11.002#body:78		2011	Early life overfeeding decreases acylated ghrelin circulating levels and upregulates GHSR1a signaling pathway in white adipose tissue of obese young mice
obesity ---| CYP2C9		QuantitativeChange	The expression and activity of phase I enzymes (CYP1A2, CYP2B1, CYP2C11, CYP3A1, CYP4A1 and FMO1) and phase II enzymes (UGT1A1, UGT1A3, UGT1A6, UGT1A9, UGT2B7, NAT1 and GSTT1) were decreased in the liver of obese rats.	info:pmid/31063713#abs:7	31063713	2019	Diet-induced obese alters the expression and function of hepatic drug-metabolizing enzymes and transporters in rats.
obesity ---| CYP2C9		QuantitativeChange	In addition, CYP2C11 and CYP2C23 protein expression is also significantly decreased in renal microvessels of obese Zucker rats (8).	info:pmid/16501022#body:67	16501022	2006	PPAR-alpha activator fenofibrate increases renal CYP-derived eicosanoid synthesis and improves endothelial dilator function in obese Zucker rats.
obesity ---| CYP2C9		QuantitativeChange	Interestingly, our studies also indicated that CYP2C11 and CYP2C23 protein levels and epoxygenase activity were significantly decreased in the renal microvessels of obese Zucker rats.	info:pmid/16501022#body:233	16501022	2006	PPAR-alpha activator fenofibrate increases renal CYP-derived eicosanoid synthesis and improves endothelial dilator function in obese Zucker rats.
obesity ---| CYP2C9		QuantitativeChange	Our results are consistent with previous findings, showing that protein expression of CYP2C11 and CYP2C23 was decreased in renal microvessels in obese Zucker rats,22 and Epoxyeicosatrienoic acid metabolites were reduced in younger onset type 2 diabetes.13	info:pmid/28319086#cont:220	28319086	2017	Cytochrome P450 (CYP) epoxygenases as potential targets in the management of impaired diabetic wound healing
obesity --+> AGTR2		QuantitativeChange	Moreover, obese rats had higher ACE, AT1R and AT2R, lower ACE2 and MasR expressions in the kidney.	info:pmid/25687731#abs:6	25687731	2015	Oxidative stress causes imbalance of renal renin angiotensin system (RAS) components and hypertension in obese Zucker rats.
obesity --+> AGTR2		QuantitativeChange	The actions of angiotensin II type 2 receptor (AT2R) and the receptor Mas (MasR) are complex but show similar pronatriuretic function; particularly, AT2R expression and natriuretic function are enhanced in obese/diabetic rat kidney.	info:pmid/28827476#abs:1	28827476	2017	Angiotensin II Type 2 Receptor and Receptor Mas Are Colocalized and Functionally Interdependent in Obese Zucker Rat Kidney.
obesity --+> AGTR2		QuantitativeChange	AT2R deficiency protects against obesity induced by high-fat feeding.	info:pmid/15793237#body:160	15793237	2005	Deletion of the angiotensin type 2 receptor (AT2R) reduces adipose cell size and protects from diet-induced obesity and insulin resistance.
obesity --+> AGTR2		QuantitativeChange	Obese animals have increased expression of angiotensin-converting enzyme (ACE) and of AT1 and AT2 receptors, but decreased expression of ...	info:pmid/28337615#cont:193	28337615	2017	Longer duration of obesity is associated with a reduction in urinary angiotensinogen in prepubertal children
obesity --+> AGTR2		QuantitativeChange	We demonstrated that AT2R expression and the natriuretic function of AT2R are enhanced in obese Zucker rats (3, 46).	info:pmid/25855512#cont:30	25855512	2015	Angiotensin AT<inf>2</inf> receptor agonist prevents salt-sensitive hypertension in obese Zucker rats
obesity --+> AGTR2		QuantitativeChange	Analysis of AT2R bands revealed that the AT2R expression was significantly elevated in obese compared with lean rats, as reported earlier.16	info:pmid/23823602#cont:120	23823602	2013	Chronic AT2 receptor activation increases renal ACE2 activity, attenuates AT1 receptor function and blood pressure in obese Zucker rats
obesity --+> AGTR2		QuantitativeChange	Moreover, obese rats had higher ACE, AT1R and AT2R, lower ACE2 and MasR expressions in the kidney.	info:pmid/28585212#cont:370	28585212	2017	Lipotoxicity-related hematological disorders in obesity
obesity --+> AGTR2		QuantitativeChange	Here, we demonstrate that prehypertensive obese Zucker rats also have upregulated renal AT2R expression and elevated plasma cytokines.	info:pmid/23547236#cont:208	23547236	2013	Proximal tubule angiotensin AT2 receptors mediate an anti-inflammatory response via interleukin-10: Role in renoprotection in obese rats
obesity --+> AGTR2		QuantitativeChange	In summary, we found that the expression of AT2R and IRF-1 is increased in proximal tubules of obese Zucker rats and in HK2 cells treated with high concentration of glucose.	info:pmid/20596758#cont:320	20596758	2010	High glucose up-regulates angiotensin II subtype 2 receptors via interferon regulatory factor-1 in proximal tubule epithelial cells
obesity --+> AGTR2		QuantitativeChange	Analysis of these animals demonstrated that angiotensin II type 2 receptor deficiency protected against obesity triggered by adipose angiotensinogen overexpression but exacerbated the high blood pressure.	info:pmid/18948399#body:70	18948399	2009	Deficiency of Angiotensin type 2 receptor rescues obesity but not hypertension induced by overexpression of angiotensinogen in adipose tissue.
obesity --+> AGTR2		QuantitativeChange	Similarly, densitometric analysis revealed that the expression of IRF-1 as well as of AT2R in the proximal tubules was significantly elevated in obese compared with lean Zucker rats (Fig. 1bA, bC).	info:pmid/20596758#cont:90	20596758	2010	High glucose up-regulates angiotensin II subtype 2 receptors via interferon regulatory factor-1 in proximal tubule epithelial cells
obesity --+> AGTR2		QuantitativeChange	the renal AT2R expression is increased in obese rats,9,16 which inhibits proximal tubules Na pump via NO/cGMP pathway and promotes natriuresis in these animals.12,29	info:pmid/23823602#cont:33	23823602	2013	Chronic AT2 receptor activation increases renal ACE2 activity, attenuates AT1 receptor function and blood pressure in obese Zucker rats
obesity --+> AGTR2		QuantitativeChange	wild type, obese mice overexpressing adipose angiotensinogen (overexpression of angiotensinogen), angiotensin II type 2 receptor-deficient mice (angiotensin II type 2 receptor KO), and the double transgenic mice overexpressing adipose angiotensinogen and lacking angiotensin II type 2 receptor (KOVEX).	info:pmid/18948399#body:113	18948399	2009	Deficiency of Angiotensin type 2 receptor rescues obesity but not hypertension induced by overexpression of angiotensinogen in adipose tissue.
obesity --+> AGTR2		QuantitativeChange	Loss of angiotensin type 2 receptor was sufficient to rescue obesity (but not hypertension) in transgenic mice with adipose tissue overexpression of AGT and confirmed the necessary role of angiotensin type 2 receptor for the onset of obesity in this model ( ).	info:pmid/19682539#body:120	19682539	2010	Adipokine dysregulation, adipose tissue inflammation and metabolic syndrome
obesity --+> AGTR2		QuantitativeChange	However, the spontaneously hypertensive rat has much higher blood pressure to start with, compared with the obese Zucker rat, and enalapril will reduce angiotensin II levels and thus activity at both AT1R and AT2R, both which may have contributed to differences between these studies.	info:pmid/18305093#body:312	18305093	2008	Chronic candesartan alters expression and activity of NKCC2, NCC, and ENaC in the obese Zucker rat.
obesity --+> AGTR2		QuantitativeChange	Because whole body AT2R deficiency has also been reported to reduce the development of obesity (26), albeit with conflicting results (12), a possible explanation for the lack of effect of adipocyte AT1aR deficiency on the development of obesity may be compensation by this or other angiotensin II receptors in adipocytes.	info:pmid/22919058#cont:221	22919058	2012	Deficiency of angiotensin type 1a receptors in adipocytes reduces differentiation and promotes hypertrophy of adipocytes in lean mice
obesity --+> AGTR2		QuantitativeChange	... angiotensin II type 2 receptor are likely attributable to various degree of glycosylation, as reported earlier.18 Densitometric analysis of the angiotensin II type 2 bands revealed that the cortical angiotensin II type 2 receptor expression was significantly elevated in obese compared with lean rats, as reported earlier.18 The PD treatment did not affect either the angiotensin II type 2 recep…	info:pmid/19114640#body:123	19114640	2009	Protective role of angiotensin II subtype 2 receptor in blood pressure increase in obese Zucker rats.
obesity --+> AGTR2		QuantitativeChange	... angiotensin II type 2 receptor expression in the proximal tubules and renal cortical membranes is increased in obese compared with lean Zucker rats.17 A selective activation of the angiotensin II type 2 receptors promotes natriuresis via a tubular mechanism, possibly by inhibiting Na,K-ATPase activity.17,18 The obese Zucker rat is a model of insulin resistance that exhibits hyperglycemia and …	info:pmid/19114640#body:141	19114640	2009	Protective role of angiotensin II subtype 2 receptor in blood pressure increase in obese Zucker rats.
obesity ---| ADRB1		QuantitativeChange	This difference was not apparent after AMP-activated protein kinase inhibition (logEC50 of ISO-developed pressure curves: lean CC -8.19 ± 0.12 × 10x m versus obese CC 8.17 ± 0.13 × 10x m, P < 0.05, n = 6 per group). ß1 -Adrenergic receptor expression and AMP-activated protein kinase phosphorylation were reduced in hearts of obese rats (AMP-activated protein kinase at Thr172 : lean 1.73 ± 0.17 a.u…	info:pmid/29873129#abs:12	29873129	2018	Cardiac ß-adrenergic responsiveness of obese Zucker rats: The role of AMPK.
obesity ---| ADRB1		QuantitativeChange	Moreover, ß2-ß1-adrenergic receptor expression was downregulated by CH in both obese-CH (NS) and lean-CH rats (P<0.05; Figure 5).	info:pmid/27001546#cont:198	27001546	2016	Sympathetic hyper-excitation in obesity and pulmonary hypertension: Physiological relevance to the 'obesity paradox'
obesity ---| ADRB1		QuantitativeChange	In earlier studies we reported that the expression and function of beta1adrenergic receptor and beta3adrenergic receptor are significantly depressed in adipose tissue of the observations in genetically obese mouse (14).	info:pmid/8977430#body:219	8977430	1997	Strain-specific response to beta 3-adrenergic receptor agonist treatment of diet-induced obesity in mice.
obesity ---| ADRB1		QuantitativeChange	Collins et al. (14) reported that the expression and function of the beta3adrenergic receptor and beta1adrenergic receptor subtypes are significantly depressed in both white and brown adipocytes of the obese (C57BL/6J ob/ob) mouse.	info:pmid/8977430#body:53	8977430	1997	Strain-specific response to beta 3-adrenergic receptor agonist treatment of diet-induced obesity in mice.
obesity ---| ADRB1		QuantitativeChange	In agreement with the functional changes observed in the papillary muscle experiments, we found that the abundance of proteins for ß1-adrenoceptor were significantly reduced by 40% (p = 0.02) in obese rats and 54% (p = 0.003) in obese diabetic rats compared with levels measured in control rats	info:pmid/26079096#cont:183	26079096	2015	Modification of the ß-adrenoceptor stimulation pathway in zucker obese and obese diabetic rat myocardium
obesity ---| FAM132A		QuantitativeChange	Although obese conditions down-regulate adipolin expression, its molecular mechanism is largely unknown.	info:pmid/24358263#abs:3	24358263	2013	Transcriptional regulation of an insulin-sensitizing adipokine adipolin/CTRP12 in adipocytes by Krüppel-like factor 15.
obesity ---| FAM132A		QuantitativeChange	Adipolin expression in adipose tissue and plasma was reduced in rodent models of obesity.	info:pmid/21849507#abs:4	21849507	2011	Adipolin/C1qdc2/CTRP12 protein functions as an adipokine that improves glucose metabolism.
obesity ---| FAM132A		QuantitativeChange	The mRNA and circulating levels of CTRP12 were decreased in a mouse model of obesity, but its expression in adipocytes was increased by the anti-diabetic drug rosiglitazone.	info:pmid/22275362#abs:4	22275362	2012	C1q/TNF-related protein-12 (CTRP12), a novel adipokine that improves insulin sensitivity and glycemic control in mouse models of obesity and diabetes.
obesity ---| FAM132A		QuantitativeChange	adipolin concentrations are reduced in rodent models of obesity [17,18].	info:pmid/24358263#cont:27	24358263	2013	Transcriptional regulation of an insulin-sensitizing adipokine adipolin/CTRP12 in adipocytes by Kru¨ppel-like factor 15
obesity ---| FAM132A		QuantitativeChange	Adipolin expression is also reduced in fat tissue in obese mice [17,18].	info:pmid/24358263#cont:28	24358263	2013	Transcriptional regulation of an insulin-sensitizing adipokine adipolin/CTRP12 in adipocytes by Kru¨ppel-like factor 15
obesity ---| FAM132A		QuantitativeChange	Here, we sought to dissect the mechanism of obese conditions regulate the adipose expression of adipolin.	info:pmid/24358263#cont:40	24358263	2013	Transcriptional regulation of an insulin-sensitizing adipokine adipolin/CTRP12 in adipocytes by Kru¨ppel-like factor 15
obesity ---| FAM132A		QuantitativeChange	Adipolin expression in fat tissue is decreased in rodent models of obesity.	info:pmid/24746980#body:98	24746980	2014	Role of anti-inflammatory adipokines in obesity-related diseases
obesity ---| FAM132A		QuantitativeChange	serum levels of CTRP12 are suppressed in insulin-resistant obese (ob/ob) mice (Fig. 1, K and L).	info:pmid/22275362#cont:170	22275362	2012	C1q/TNF-related protein-12 (CTRP12), a novel adipokine that improves insulin sensitivity and glycemic control in mouse models of obesity and diabetes
obesity ---| FAM132A		QuantitativeChange	Adipolin expression was also reduced in adipose tissues in models of diabetes and obesity.	info:pmid/21849507#cont:185	21849507	2011	Adipolin/C1qdc2/CTRP12 protein functions as an adipokine that improves glucose metabolism
obesity ---| FAM132A		QuantitativeChange	Circulating adipolin levels are reduced both in genetic obese ob/ob mice and in diet-induced obese mice .	info:pmid/24746980#body:106	24746980	2014	Role of anti-inflammatory adipokines in obesity-related diseases
obesity ---| FAM132A		QuantitativeChange	However, the precise mechanism of how obese states reduce adipolin expression in fat tissue has not been fully clarified.	info:pmid/24358263#cont:31	24358263	2013	Transcriptional regulation of an insulin-sensitizing adipokine adipolin/CTRP12 in adipocytes by Kru¨ppel-like factor 15
obesity ---| FAM132A		QuantitativeChange	Adipolin expression in adipose tissue and plasma was reduced in rodent models of obesity.	info:pmid/21849507#cont:10	21849507	2011	Adipolin/C1qdc2/CTRP12 protein functions as an adipokine that improves glucose metabolism
obesity ---| FAM132A		QuantitativeChange	Adipolin expression in adipose tissue and plasma is decreased in mouse models of obesity.	info:pmid/27087513#cont:107	27087513	2016	Adipocytokines in cardiovascular and metabolic diseases
obesity ---| FAM132A		QuantitativeChange	The gene expression of CTRP12 but not CTRP13 is upregulated in both visceral and subcutaneous adipose tissue of obese subjects.	info:pmid/31405681#title:1	31405681	2019	The gene expression of CTRP12 but not CTRP13 is upregulated in both visceral and subcutaneous adipose tissue of obese subjects.
obesity ---| FAM132A		QuantitativeChange	We have shown that obese mice have reduced levels of plasma full and total (full and cleaved) adipolin with an increase in the ratio of cleaved to full isoform53).	info:pmid/27087513#cont:123	27087513	2016	Adipocytokines in cardiovascular and metabolic diseases
obesity ---| FAM132A		QuantitativeChange	The present study demonstrated that obese states reduce adipolin expression, at least in part, through suppression of KLF15 expression in adipose tissue.	info:pmid/24358263#cont:143	24358263	2013	Transcriptional regulation of an insulin-sensitizing adipokine adipolin/CTRP12 in adipocytes by Kru¨ppel-like factor 15
obesity ---| FAM132A		QuantitativeChange	Whereas expression and circulating levels of CTRP12 are decreased in the obese state, antidiabetic drugs such as rosiglitazone enhance its expression in adipocytes.	info:pmid/22942287#cont:35	22942287	2012	Endopeptidase cleavage generates a functionally distinct isoform of C1q/tumor necrosis factor-related protein-12 (CTRP12) with an altered oligomeric state and signaling specificity
obesity ---| FAM132A		QuantitativeChange	The mRNA and circulating levels of CTRP12 were decreased in a mouse model of obesity, but its expression in adipocytes was increased by the anti-diabetic drug rosiglitazone.	info:pmid/22275362#cont:16	22275362	2012	C1q/TNF-related protein-12 (CTRP12), a novel adipokine that improves insulin sensitivity and glycemic control in mouse models of obesity and diabetes
obesity ---| FAM132A		QuantitativeChange	Because adipolin levels in the blood stream are reduced in obese states, it appears that the approaches aimed at increasing adipolin levels can be potentially useful for the prevention and treatment of obesity-linked insulin resistance.	info:pmid/21849507#cont:203	21849507	2011	Adipolin/C1qdc2/CTRP12 protein functions as an adipokine that improves glucose metabolism
obesity ---| FAM132A		QuantitativeChange	Adipolin expression in adipose tissue and plasma is reduced in both obese ob/ob mice and in diet-induced obese mice.	info:doi/10.1253/circj.CJ-16-0663#cont:87		2016	Protective roles of adipocytokines and myokines in cardiovascular disease
obesity ---| VEGFD		QuantitativeChange	Interestingly, levels of VEGF-D were reduced in obese individuals (538+/-301 vs. 270+/-122 pg/ml; P<.01).	info:pmid/19615882#abs:5	19615882	2010	Involvement of serum vascular endothelial growth factor family members in the development of obesity in mice and humans.
obesity ---| VEGFD		QuantitativeChange	Interestingly, concentrations of VEGF-D were significantly reduced in obese individuals ( P<.01).	info:pmid/19615882#body:90	19615882	2010	Involvement of serum vascular endothelial growth factor family members in the development of obesity in mice and humans
obesity ---| VEGFD		QuantitativeChange	Javier and his colleagues indicated that obese subjects have increased VEGF-A, B, C levels and reduced VEGF-D levels [16].	info:pmid/27834039#cont:260	27834039	2017	No causal impact of serum vascular endothelial growth factor level on temporal changes in body mass index in Japanese male workers: a five-year longitudinal study
obesity ---| VEGFD		QuantitativeChange	In addition, we observed that VEGF-B, VEGF-C and VEGF-D protein expression was decreased in obese subjects compared to leans, especially in those with high degrees of insulin resistance (Figure 1B).	info:pmid/22471305#cont:124	22471305	2012	Obesity-associated insulin resistance is correlated to adipose tissue vascular endothelial growth factors and metalloproteinase levels
obesity ---| VEGFD		QuantitativeChange	Although each effect was individually small, in total, chronically elevated VEGF-D signaling and an increased presence of lymphatic structures in adipose VEGF-D-overexpressing mouse adipose tissue reduced adipose tissue dysfunction in obesity.	info:doi/10.1016/j.ajpath.2018.12.008#body:216		2019	Vascular Endothelial Growth Factor-D (VEGF-D) Overexpression and Lymphatic Expansion in Murine Adipose Tissue Improves Metabolism in Obesity
obesity ---| VEGFD		QuantitativeChange	They found that, while VEGF-A expression in both adipose tissues was up-regulated three-fold, expression of VEGF-B, VEGF-C and VEGF-D were decreased in both groups of obese patients as compared with lean patients, especially in those with high degrees of insulin resistance.	info:doi/10.1042/BSR20171089#cont:182		2017	The role of vascular endothelial growth factor-B in metabolic homoeostasis: Current evidence
obesity --+> WNT5A		QuantitativeChange	wnt5a serum concentrations are increased in obese human subjects	info:pmid/22384249#cont:157	22384249	2012	Pro-inflammatory wnt5a and anti-inflammatory sfrp5 are differentially regulated by nutritional factors in obese human subjects
obesity --+> WNT5A		QuantitativeChange	Our data show that circulating concentrations of WNT5A are increased in human obesity, in agreement with previous studies (32).	info:pmid/24840810#cont:208	24840810	2014	Activation of noncanonical wnt signaling through WNT5A in visceral adipose tissue of obese subjects is related to inflammation
obesity --+> WNT5A		QuantitativeChange	Therefore, the obesity-induced increased WNT5A expression along with the decrease in SFRP5 expression should lead to enhanced inflammatory signaling and insulin resistance.	info:pmid/24840810#cont:264	24840810	2014	Activation of noncanonical wnt signaling through WNT5A in visceral adipose tissue of obese subjects is related to inflammation
obesity --+> WNT5A		QuantitativeChange	An up-regulation of the Wnt5a expression levels in adipose tissue in mice under a high fat-diet has been described (31), and the gene expression levels of another member of Secreted frizzled-related protein family, SFRP1, are reduced in the SAT of obese patients and negatively associated with insulin resistance (36).	info:pmid/24840810#cont:235	24840810	2014	Activation of noncanonical wnt signaling through WNT5A in visceral adipose tissue of obese subjects is related to inflammation
obesity --+> WNT5A		QuantitativeChange	... , preventing them from binding to their receptors. sFRP5 is expressed at high levels in mouse white adipose tissue25 but is downregulated in the adipose tissues of various obese rodents, as well as in the visceral adipose tissue of obese individuals with adipose tissue inflammation and insulin resistance. wNT5a, which is antagonized by sFRP5, is upregulated in the fat depots of obese rodents,…	info:pmid/21252989#cont:429	21252989	2011	Adipokines in inflammation and metabolic disease
obesity --+> WNT5A		QuantitativeChange	Secreted frizzled-related protein 5 (Uniprot code: Q5T4F7), also known as Frizzled-related protein 1b, is expressed at high levels in mouse white adipose tissue but is downregulated in the adipose tissues of various obese rodents, as well as in the visceral adipose tissue of obese individuals with adipose tissue inflammation and insulin resistance. wNT5a, which is antagonized by Secreted frizzled…	info:pmid/23022179#body:236	23022179	2012	Functional and structural features of adipokine family
obesity --+> WNT5A		QuantitativeChange	On the other hand, obese patients exhibited increased Wnt5a mRNA levels in visceral adipose tissue and downregulated Sfrp5 gene expression.	info:doi/10.1089/jir.2018.0154#cont:157		2019	Sfrp5/Wnt Pathway: A Protective Regulatory System in Atherosclerotic Cardiovascular Disease
obesity --+> WNT5A		QuantitativeChange	When the expression of SFRP5 is reduced, the expression of Wnt5a, an antagonizing target of SFRP5, is elevated in white adipose tissues of obese rodents and humans.	info:doi/10.1042/BSR20180011#cont:89		2018	The Wnt antagonist and secreted frizzled-related protein 5: Implications on lipid metabolism, inflammation, and type 2 diabetes mellitus
obesity --+> WNT5A		QuantitativeChange	Atherosclerosis is an inflammatory disease involving the accumulation of macrophages in the vascular intima.38 obesity is interlinked with the development of hypertriglyceridemia, which eventually leads to the formation of atherosclerotic plaques.39, 40 it is well-known now that obese patients exhibit low levels of serum Secreted frizzled-related protein 5 and increased levels of Wnt-5a,41 thus p…	info:doi/10.23736/S0391-1977.16.02232-X#cont:121		2017	Emergence of SFRP5 as a pleiotropic adipocytokine and its association with Wnt signaling pathways
obesity ---| MRAP2		QuantitativeChange	Loss of function of MRAP2 is associated with mammalian obesity .	info:pmid/24906442#cont:730	24906442	2014	Large-effect pleiotropic or closely linked QTL segregate within and across ten US cattle breeds
obesity ---| MRAP2		QuantitativeChange	Deficiency of MRAP2 leads to obesity (Chan et al. 2009, Agulleiro et al. 2013, Asai et al.	info:pmid/30812013#cont:438	30812013	2019	The melanocortin pathway and control of appetite-progress and therapeutic implications
obesity ---| MRAP2		QuantitativeChange	Loss of function of the melanocortin 2 receptor accessory protein 2 is associated with mammalian obesity.	info:pmid/23869016#title:1	23869016	2013	Loss of function of the melanocortin 2 receptor accessory protein 2 is associated with mammalian obesity.
obesity ---| MRAP2		QuantitativeChange	Loss of function of the melanocortin 2 receptor accessory protein 2 is associated with mammalian obesity.	info:pmid/25805767#cont:386	25805767	2015	Extreme obesity is associated with variation in genes related to the circadian rhythm of food intake and hypothalamic signaling
obesity ---| MRAP2		QuantitativeChange	2013 Loss of function of the melanocortin 2 receptor accessory protein 2 is associated with mammalian obesity.	info:pmid/30812013#cont:772	30812013	2019	The melanocortin pathway and control of appetite-progress and therapeutic implications
obesity ---| MRAP2		QuantitativeChange	Loss of function in MRAP2 induced a severe obese phenotype in mice and may also account for obesity in man.28	info:pmid/24732669#cont:101	24732669	2014	Molecular and cellular regulation of hypothalamic melanocortin neurons controlling food intake and energy metabolism
obesity ---| MRAP2		QuantitativeChange	Interestingly, a physiological role for MRAP2 in energy homeostasis was identified when loss of mouse MRAP2 function resulted in obesity [4].	info:pmid/26469516#cont:338	26469516	2015	HMRAPa, but not hMRAP2, enhances hMC4R constitutive activity in HEK293 cells and this is not dependent on hMRAPa induced changes in hMC4R complex N-linked glycosylation
obesity ---| MRAP2		QuantitativeChange	Moreover, selective loss of Mrap2 in neurons expressing the transcription factor single-minded 1 (Sim1) recapitulates the obese phenotype observed in global Mrap2 deficiency, consistent with the notion that Sim1 neurons expressing MC4 receptors are key regulators of energy balance ( ).	info:pmid/24011068#body:15	24011068	2013	Mrap2: An Accessory Protein Linked to Obesity
obesity ---| MRAP2		QuantitativeChange	Mrap2 deficiency results in obesity in both C57BL/6N and 129/Sv background	info:doi/10.1530/JOE-16-0057#cont:170		2016	Loss of Mrap2 is associated with Sim1 deficiency and increased circulating cholesterol
obesity --+> SFRP4		QuantitativeChange	Secreted frizzled-related protein1-4, but not SFRP5, mRNA levels were altered in obesity.	info:pmid/23393180#abs:9	23393180	2013	Characterization of the Wnt inhibitors secreted frizzled-related proteins (SFRPs) in human adipose tissue.
obesity --+> SFRP4		QuantitativeChange	Results: Secreted frizzled-related protein1-4, but not SFRP5, mRNA levels were altered in obesity.	info:pmid/23393180#cont:12	23393180	2013	Characterization of the Wnt inhibitors secreted frizzled-related proteins (SFRPs) in human adipose tissue
obesity --+> SFRP4		QuantitativeChange	We found that the serum levels of IL-6, IFNg, TNFa, and SFRP4 were significantly elevated in people with obesity (Fig. 2A–D and Table 2D).	info:pmid/27869909#cont:134	27869909	2017	Altered levels of circulating cytokines and microRNAs in lean and obese individuals with prediabetes and type 2 diabetes
obesity --+> SFRP4		QuantitativeChange	SFRP4 expression is increased in visceral adipose tissue from obese individuals and is associated with insulin resistance (2).	info:pmid/26406932#cont:18	26406932	2015	Loss of SFRP4 alters body size, food intake, and energy expenditure in diet-induced obese male mice
obesity --+> SFRP4		QuantitativeChange	... SFRP4 were elevated in a different cohort of individuals with obesity, that abdominal adipose tissues are major contributors for circulating SFRP4, and that ...	info:pmid/27869909#cont:370	27869909	2017	Altered levels of circulating cytokines and microRNAs in lean and obese individuals with prediabetes and type 2 diabetes
obesity --+> SFRP4		QuantitativeChange	Expression of SFRP4 mRNA and secretion of this protein from visceral adipose tissue are increased in obesity and correlate with decreased insulin secretion .	info:pmid/24675103#body:70	24675103	2014	Secreted frizzled-related protein 4 (SFRP4) and fractalkine (CX3CL1) - Potential new biomarkers for ß-cell dysfunction and diabetes
obesity --+> SFRP4		QuantitativeChange	The expression of SFRP4 is up-regulated in human visceral white adipose tissue of obese subjects and correlates with increased insulin resistance.	info:pmid/25408147#cont:372	25408147	2014	Association of secreted frizzled-related protein 4 (SFRP4) with type 2 diabetes in patients with stable coronary artery disease
obesity --+> SFRP4		QuantitativeChange	The difference in estrogen stimulation of endometrial sFRP4 expression between the lean and obese animals suggests that estrogen-induced sFRP4 expression was disrupted in obese rats.	info:pmid/19185100#body:119	19185100	2009	Enhanced estrogen-induced proliferation in obese rat endometrium
obesity --+> SFRP4		QuantitativeChange	In addition, SFRP 4 mRNA levels are increased in visceral adipose tissue from obese individuals and are elevated in human failing hearts due to dilated cardiomyopathy or coronary artery disease [16, 17].	info:pmid/29037197#cont:36	29037197	2017	Human epicardial adipose tissue-derived and circulating secreted frizzled-related protein 4 (SFRP4) levels are increased in patients with coronary artery disease
obesity --+> SFRP4		QuantitativeChange	Ehrlund et al. found that SFRP4 is secreted from human white adipose tissue , and SFRP4 expression is up-regulated both in human subcutaneous adipose tissue and visceral white adipose tissue in obese compared to lean subjects [17].	info:pmid/29037197#cont:264	29037197	2017	Human epicardial adipose tissue-derived and circulating secreted frizzled-related protein 4 (SFRP4) levels are increased in patients with coronary artery disease
obesity --+> SFRP4		QuantitativeChange	We previously reported that compared with lean animals SFRP4 gene expression is elevated in the adipose tissue of obese animals [10]; this result indicated that SFRP4 expression levels are markedly elevated during the differentiation of preadipocytes into mature adipocytes.	info:pmid/29730658#cont:21	29730658	2018	Differential Patterns of Secreted Frizzled-Related Protein 4 (SFRP4) in Adipocyte Differentiation: Adipose Depot Specificity
obesity --+> SFRP4		QuantitativeChange	These results are consistent with the findings of Garufi [38], who reported that circulating and abdominal subcutaneous adipose tissue SFRP4 levels were significantly increased in obese individuals and abdominal subcutaneous adipose tissue is the main source of circulating SFRP4 in obese subjects.	info:pmid/29037197#cont:265	29037197	2017	Human epicardial adipose tissue-derived and circulating secreted frizzled-related protein 4 (SFRP4) levels are increased in patients with coronary artery disease
obesity --+> SFRP4		QuantitativeChange	We have recently shown that both plasma Sfrp4 concentrations and adipose tissue Sfrp4 mRNA levels are elevated in subjects with obesity and correlate negatively with adipose tissue vascularization (20), a critical factor in obesity-associated inflammation and Insulin resistance.	info:pmid/28240822#cont:44	28240822	2017	Reduced skeletal muscle secreted frizzled-related protein 3 is associated with inflammation and insulin resistance
obesity --+> IGF1R		QuantitativeChange	IGF-I receptor mRNA levels were significantly reduced in obese rat hearts.	info:pmid/11009458#abs:8	11009458	2000	Reduced contractile response to insulin and IGF-I in ventricular myocytes from genetically obese Zucker rats.
obesity --+> IGF1R		QuantitativeChange	Obesity significantly lowered IGF-1R, InsR-A and InsR-B mRNA expression in lamellar tissue and InsR-A in tailhead adipose tissue.	info:pmid/26095356#abs:11	26095356	2016	Equine insulin receptor and insulin-like growth factor-1 receptor expression in digital lamellar tissue and insulin target tissues.
obesity --+> IGF1R		QuantitativeChange	IGF-1R mRNA expression is increased in obese children.	info:pmid/29150385#title:1	29150385	2017	IGF-1R mRNA expression is increased in obese children.
obesity --+> IGF1R		QuantitativeChange	Vascular IGF-1R expression is increased in obese and diabetic rodent models (17).	info:pmid/22923650#cont:70	22923650	2012	Endothelial insulin and IGF-1 receptors: When yes means NO
obesity --+> IGF1R		QuantitativeChange	IGF-I receptor mRNA levels were significantly reduced in obese rat hearts.	info:pmid/11009458#body:45	11009458	2000	Reduced contractile response to insulin and IGF-I in ventricular myocytes from genetically obese Zucker rats.
obesity --+> IGF1R		QuantitativeChange	This study observed a reduced IGF-I receptor mRNA level in obese rat heart, which is in accordance with the attenuated IGF-I response in obesity.	info:pmid/11009458#body:209	11009458	2000	Reduced contractile response to insulin and IGF-I in ventricular myocytes from genetically obese Zucker rats.
obesity --+> IGF1R		QuantitativeChange	cause obesity, insulin resistance, hyperinsulinemia, and increase the levels of insulin-like growth factor-1 receptor, which in turn induce androgen steroidogenesis and lead to ovarian cancer (44–46).	info:pmid/31058552#cont:643	31058552	2019	Dietary Fat Intake and Risk of Ovarian Cancer: A Systematic Review and Dose–Response Meta-Analysis of Observational Studies
obesity --+> IGF1R		QuantitativeChange	Figure 4 shows that the level of IGF-I receptor mRNA was significantly reduced in hearts from obese rats, indicating that depressed IGF-I-related cardiac action may be associated with diminished IGF-I receptor level.	info:pmid/11009458#body:178	11009458	2000	Reduced contractile response to insulin and IGF-I in ventricular myocytes from genetically obese Zucker rats.
obesity --+> IGF1R		QuantitativeChange	In summary, we have shown that obese T2DM subjects have decreased IGF-1, IGF-1R and IGFBP-3 expression in subcutaneous adipose tissue and increased IGF-1R expression in peripheral monocytes, which might contribute to changes in fat differentiation capacity and to regulation of subclinical inflammation by peripheral monocytes, respectively.	info:pmid/22548717#body:146	22548717	2012	Serum concentrations and tissue expression of components of insulin-like growth factor-axis in females with type 2 diabetes mellitus and obesity: The influence of very-low-calorie diet
obesity --+> IGF1R		QuantitativeChange	In summary, we have shown that obese T2DM subjects have decreased IGF-1, IGF-1R and IGFBP-3 expression in subcutaneous adipose tissue and increased IGF-1R expression in peripheral monocytes, which might contribute to changes in fat differentiation capacity and to regulation of subclinical inflammation by peripheral monocytes, respectively.	info:pmid/22548717#body:143	22548717	2012	Serum Concentrations And Tissue Expression Of Components Of Insulin-Like Growth Factor-Axis In Females With Type 2 Diabetes Mellitus And Obesity: The Influence Of Very Low Calorie Diet
obesity --+> IGF1R		QuantitativeChange	Obesity upregulates protein expression and mRNA levels of IGF-1 and IGF-1R and downregulates level of IGFBP-3 in Colorectal cancer	info:doi/10.1177/0300060518813689#cont:110		2019	Effects of Xiaotan Tongfu decoction on hepatic metastasis in obesity-associated colorectal cancer
obesity --+> IGF1R		QuantitativeChange	In summary, the results of this study demonstrate that obesity can stimulate tumor growth and hepatic metastasis, increase protein expression and mRNA levels of IGF-1 and IGF-1R, and decrease IGFBP-3 levels, all of which can be reversed by Xiaotan Tongfu decoction.	info:doi/10.1177/0300060518813689#cont:186		2019	Effects of Xiaotan Tongfu decoction on hepatic metastasis in obesity-associated colorectal cancer
obesity --+> G6PC		QuantitativeChange	Liver glucose-6-phosphatase (G6Pase), fructose 1,6-bisphosphatase (FBPase), phosphoenolpyruvate carboxykinase , glucose-6-phosphate dehydrogenase (G6PDH), 6-phosphogluconate dehydrogenase , malic enzyme , phosphofructokinase , glucokinase , aspartate aminotransferase and alanine aminotransferase levels (per total liver capacity) were significantly affected by phenotype (obese > lean).	info:pmid/1330956#abs:3	1330956	1992	Adaptation in enzyme (metabolic) pathways to obesity, carbohydrate diet and to the occurrence of NIDDM in male and female SHR/N-cp rats.
obesity --+> G6PC		QuantitativeChange	The activity of glucose-6-phosphatase was significantly increased by 41% in obese Zucker rats compared with lean rats, and YM440 significantly reduced the activity.	info:pmid/12742522#body:68	12742522	2003	Hypoglycemic agent YM440 suppresses hepatic glucose output via gluconeogenesis by reducing glucose-6-phosphatase activity in obese Zucker rats
obesity --+> G6PC		QuantitativeChange	Obese rodents have increased G6Pase activity and exhibit hepatic insulin resistance when compared with lean controls (39).	info:pmid/14694084#body:119	14694084	2004	Sweet changes: glucose homeostasis can be altered by manipulating genes controlling hepatic glucose metabolism.
obesity --+> G6PC		QuantitativeChange	Glucose-6-phosphatase activity and glucose cycling are increased in the liver and hypothalamus of obese hyperglycemic (ob/ob) mice (33-37).	info:pmid/15643062#body:376	15643062	2005	Exposure of cells to a cell number-counting factor decreases the activity of glucose-6-phosphatase to decrease intracellular glucose levels in Dictyostelium discoideum.
obesity --+> G6PC		QuantitativeChange	Deficiency of G6Pase, the most severe form of hepatic Glycogen storage diseases, is characterized by hepatomegaly, nephromegaly, obesity, tachypnea, and short stature.	info:pmid/17027861#body:5	17027861	2006	Glycogen Storage Disease: Clinical, Biochemical, and Molecular Heterogeneity
obesity --+> G6PC		QuantitativeChange	These results are consistent with the findings of others that activities of fructose-1,6-bisphosphatase and glucose-6-phosphatase are significantly increased in fed db/ db mice and obese Zucker rats .	info:pmid/12742522#body:89	12742522	2003	Hypoglycemic agent YM440 suppresses hepatic glucose output via gluconeogenesis by reducing glucose-6-phosphatase activity in obese Zucker rats
obesity --+> G6PC		QuantitativeChange	Thus, in obese mice, the decreased CBP protein level may lead to a decline in hepatic gluconeogenesis, which is inconsistent with the enhanced Pck1 and G6pc expression observed in obese animals ( ).	info:pmid/25497092#body:149	25497092	2014	PCAF Improves Glucose Homeostasis by Suppressing the Gluconeogenic Activity of PGC-1a
obesity --+> G6PC		QuantitativeChange	Figure 4 The expression of forkhead box protein O1 (FoxO1), phosphoenolpyruvate carboxykinase and glucose-6-phosphatase (G6Pase) is increased in the liver of obese mice lacking the bradykinin B2 receptor (obB2KO) mice.	info:pmid/22868909#cont:184	22868909	2012	Bradykinin inhibits hepatic gluconeogenesis in obese mice
obesity --+> G6PC		QuantitativeChange	G6PC gene and protein expression and enzyme activity are also elevated in genetic models of obesity, during high fat feeding and when plasma free fatty acids are high (Borthwick et al. 2001; Garg et al. 1985; Gustafson et al.	info:pmid/23743798#cont:48	23743798	2013	Liver glucose-6-phosphatase proteins in suckling and weaned grey seal pups: Structural similarities to other mammals and relationship to nutrition, insulin signalling and metabolite levels
obesity --+> G6PC		QuantitativeChange	We have previously observed that the expression levels of gluconeogenic genes, such as glucose-6-phosphatase, fructose biphosphatase, and phosphoenolpyruvate carboxyki-nase, are reduced in the liver of obese and diabetic mice when BRD7 was overexpressed by tail vein injection of an adenovirus that carries BRD7 cDNA [10].	info:pmid/29127434#cont:126	29127434	2018	BRD7 regulates the insulin-signaling pathway by increasing phosphorylation of GSK3ß
obesity --+> G6PC		QuantitativeChange	We found that levels of both G6pase and PEPCK expression were significantly increased in liver of obese control mice compared with those in normal control mice (p?<?0.01), while celastrol treatment significantly inhibited the levels of G6pase and PEPCK expression of liver in mice compared with those in obese control mice (p?<?0.05) ( A and B).	info:doi/10.1016/j.bbadis.2019.02.002#body:128		2019	Treatment with celastrol protects against obesity through suppression of galanin-induced fat intake and activation of PGC-1a/GLUT4 axis-mediated glucose consumption
obesity ---| HCRT		QuantitativeChange	In animal models, orexin deficiency lead to obesity even if the consume of calories is lower than wildtype counterpart.	info:pmid/28620314#abs:6	28620314	2017	Orexin System: The Key for a Healthy Life.
obesity ---| HCRT		QuantitativeChange	Recent studies in human and animal models of narcolepsy have suggested that obesity in narcolepsy may be due to deficiency of hypocretin signaling, and is also under the influence of environmental factors and the genetic background.	info:pmid/16626839#abs:1	16626839	2006	Sex difference in body weight gain and leptin signaling in hypocretin/orexin deficient mouse models.
obesity ---| HCRT		QuantitativeChange	Genetically obese mice have downregulated Hcrt gene expression.	info:pmid/10481905#body:58	10481905	1999	Narcolepsy:A Key Role for Hypocretins (Orexins)
obesity ---| HCRT		QuantitativeChange	In addition, Hcrt gene expression is downregulated in genetically obese mice ( ).	info:pmid/11382534#body:23	11382534	2001	Distribution of hypocretin-(orexin) immunoreactivity in the central nervous system of Syrian hamsters ( Mesocricetus auratus)
obesity ---| HCRT		QuantitativeChange	Hypocretin deficiency is also associated with obesity despite reduced food intake (Nishino et al., 2000).	info:pmid/24571861#cont:236	24571861	2014	Identification of the variations in the CPT1B and CHKB genes along with the HLA-DQB1*06:02 allele in Turkish narcolepsy patients and healthy persons
obesity ---| HCRT		QuantitativeChange	Orexin deficiency in human and mice leads to narcolepsy, hypophagia, and obesity ( ).	info:pmid/24794976#body:3	24794976	2014	Orexin Regulates Bone Remodeling via a Dominant Positive Central Action and a Subordinate Negative Peripheral Action
obesity ---| HCRT		QuantitativeChange	A decrease in energy expenditure may explain why loss of orexin neurons produces obesity.	info:pmid/11591333#body:43	11591333	2001	Wakefulness: An eye-opening perspective on orexin neurons
obesity ---| HCRT		QuantitativeChange	Hypothalamic prepro-orexin mRNA levels are upregulated upon fasting in normal and obese rats .	info:pmid/11495680#body:4	11495680	2001	Interactions between orexin A, NPY and galanin in the control of food intake of the goldfish, Carassius auratus
obesity ---| HCRT		QuantitativeChange	It was found that orexin levels were down-regulated in the hypothalamus of obese rodent subjects .	info:pmid/23313149#body:79	23313149	2013	Orexin: A potential role in the process of obstructive sleep apnea
obesity ---| HCRT		QuantitativeChange	We found that prepro-orexin gene expression was decreased in obese Zucker fatty ( fa/ fa) rats, which was consistent with other reports .	info:pmid/11830270#body:113	11830270	2002	Orexins and feeding: special occasions or everyday occurrence?
obesity ---| HCRT		QuantitativeChange	Consistent with this idea, lower orexin levels have been observed in obese subjects and various animal models of obesity ( ).	info:pmid/22266350#body:315	22266350	2012	Sleep and obesity: A focus on animal models
obesity ---| HCRT		QuantitativeChange	Conversely, prepro-orexin gene expression is down-regulated in Zucker fatty ( fa/fa) rats and genetically obese mice ( ob/ob and db/db) .	info:pmid/12191593#body:105	12191593	2002	The physiology and pharmacology of the orexins
obesity ---| HCRT		QuantitativeChange	Type 1 narcolepsy in childhood is also associated with overweight and obesity due to hypocretin deficiency impairing satiety [21].	info:pmid/29502303#cont:178	29502303	2018	Sleep disorders during childhood: a practical review
obesity ---| HCRT		QuantitativeChange	Indeed, loss of orexin induces narcolepsy and cataplexy, obesity, and decreased water intake and locomotor activity (51, 81, 82).	info:pmid/30010830#cont:464	30010830	2018	Lateral hypothalamic area neurotensin neurons are required for control of orexin neurons and energy balance
obesity ---| HCRT		QuantitativeChange	Orexin deficiency caused sleep disorders, obesity, and glucose intolerance in human and mouse models [34, 70, 104, 172].	info:pmid/30390286#cont:313	30390286	2018	Central circadian clock regulates energy metabolism
obesity ---| HCRT		QuantitativeChange	... orexins or of orexin neurons caused the symptoms of narcolepsy/cataplexy (intrusions of rapid-eye-movement sleep and sleep paralysis into normal wakefulness ...	info:pmid/16321792#body:123	16321792	2005	Glucose-sensing neurons of the hypothalamus.
obesity ---| HCRT		QuantitativeChange	Despite the reduced food intake, both narcoleptic patients with orexin deficiency and the animal model with genetic ablation of orexin neurons tend to be obese (2,3).	info:pmid/19592616#body:42	19592616	2009	A major role for perifornical orexin neurons in the control of glucose metabolism in rats.
obesity ---| HCRT		QuantitativeChange	As physical activity enhances sleep quality ( ), it is possible that lack of orexin or insufficient orexin signaling and resultant low physical activity promotes the co-existence of poor sleep quality and obesity.	info:pmid/22266350#body:320	22266350	2012	Sleep and obesity: A focus on animal models
obesity ---| HCRT		QuantitativeChange	The observation that embryonic loss of orexin induces obesity due to pathophysiogical changes in Brown adipose tissue corroborates the idea that obesity can have its origin in fetal life ( ).	info:pmid/21982708#body:228	21982708	2011	Orexin Is Required for Brown Adipose Tissue Development, Differentiation, and Function
obesity ---| HCRT		QuantitativeChange	Recent studies have reported that prepro-orexin mRNA expression is downregulated in two different obesity animal models with dysfunctional leptin systems (ob/ob and db/db mice) ( ), as well as in obese Zucker rats ( ).	info:pmid/15464037#body:112	15464037	2004	Orphan G protein-coupled receptors and obesity
obesity ---| HCRT		QuantitativeChange	Orexin loss of function models commonly exhibit reduced energy expenditure and increased weight gain leading to obesity ( ), and enhanced orexin signaling or sensitivity to orexin has been shown in multiple selectively-bred and outbred models of obesity resistance in rodents (reviewed in ).	info:pmid/25462194#body:36	25462194	2015	Sleep disorders, obesity, and aging: The role of orexin
obesity ---| HCRT		QuantitativeChange	The responses of precursor-protein convertase1 gene expression in the lateral hypothalamus are similar to those for prepro-orexin mRNA in this nucleus, where the mRNA level of prepro-orexin is reduced in obese obese/obese mice and increased in food deprived rats as compared with their respective controls .	info:pmid/12809692#body:82	12809692	2003	Precursor-protein convertase 1 gene expression in the mouse hypothalamus: differential regulation by ob gene mutation, energy deficit and administration of leptin, and coexpression with prepro-orexin
obesity ---| HCRT		QuantitativeChange	Furthermore, obese mice ( ob/ob and db/db) show decreased prepro-orexin gene expression , and antagonism of OxR1 produced a greater reduction of high-fat intake in Osborne-Mendel rats, a rat strain susceptible to dietary-induced obesity, as compared to obesity-resistant rats .	info:pmid/20338186#body:13	20338186	2010	Role of orexin/hypocretin in reward-seeking and addiction: Implications for obesity
obesity ---| HCRT		QuantitativeChange	Our previous study demonstrated that the expression of the prepro-orexin gene was down-regulated in genetically obese mice ( ob/ob and db/db), though upregulation of the expression of the prepro-orexin gene in genetically obese mice was expected because these animals had hyperphagia and orexins are potent stimulants of feeding behavior.	info:pmid/10758342#body:6	10758342	2000	Effects of food restriction on the hypothalamic prepro-orexin gene expression in genetically obese mice
obesity ---| HCRT		QuantitativeChange	Consistent with this anatomy, fasting increases hypothalamic prepro-orexin mRNA and orexin-1 (but not orexin-2) receptor densities , hypoglycaemia activates lateral hypothalamic orexin neurons , prepro-orexin gene expression is down-regulated in genetically-obese mice , and leptin decreases lateral hypothalamic concentrations of orexin-A .	info:pmid/11102655#body:10	11102655	2000	Dose-response effects of orexin-A on food intake and the behavioural satiety sequence in rats
obesity ---| HCRT		QuantitativeChange	Detailed analysis in two mouse narcoleptic models (ligand knockout (KO) and cell ablation TG mice) suggested that obesity is under the influence of hypocretin deficiency as well as genetic background of the animals: (1) cell-ablated mice are more obese than ligand KO mice suggesting that the loss of substances colocalized in the hypocretin neurons, such as dynorphins, may also contribute to obesi…	info:pmid/16626839#body:8	16626839	2006	Sex difference in body weight gain and leptin signaling in hypocretin/orexin deficient mouse models
obesity ---| HCRT		QuantitativeChange	Genetically obese mice have downregulated orexin gene expression.	info:doi/10.1016/S1389-9457(00)00038-1#body:35		2000	Article reviewed: The novel brain neuropeptide, orexin-A, modulates the sleep-wake cycle of rats
obesity ---| HCRT		QuantitativeChange	Since narcolepsy is associated with a higher risk of obesity and type 2 diabetes mellitus (Honda et al. 1986), it was assumed that orexin deficiency may contribute to glucose disbalance and pathophysiology of obesity (Schuld et al. 2000).	info:doi/10.1530/JOE-18-0122#cont:23		2018	The role of orexin in controlling the activity of the adipo-pancreatic axis
obesity ---| HCRT		QuantitativeChange	Other manifestations of hypocretin deficiency that are seen in the early stages of childhood narcolepsy-cataplexy are increased appetite, binge eating, obesity (presumably related to hypocretin deficiency), and precocious puberty.	info:doi/10.1016/j.jsmc.2012.03.010#body:141		2012	Hypersomnia in Children
obesity ---| HCRT		QuantitativeChange	Orexin loss of function models commonly exhibit reduced energy expenditure and increased weight gain leading to obesity ( ), and enhanced orexin signaling or sensitivity to orexin has been shown in multiple selectively-bred and outbred models of obesity resistance in rodents (reviewed in ).	info:doi/10.1016/j.arr.2014.11.001#body:36		2014	Sleep disorders, obesity, and aging: The role of orexin
obesity ---| TCF7L2		QuantitativeChange	Taken together, vascular GLP-1 receptor and TCF7L2 expression was significantly down-regulated in human subjects with obesity.	info:pmid/30006590#abs:10	30006590	2018	Down-regulation of vascular GLP-1 receptor expression in human subjects with obesity.
obesity ---| TCF7L2		QuantitativeChange	Interestingly, TCF7L2 expression in adipose tissue is decreased in obese subjects with type 2 diabetes (10).	info:pmid/18071026#body:67	18071026	2008	Transcription factor 7-like 2 regulates beta-cell survival and function in human pancreatic islets.
obesity ---| TCF7L2		QuantitativeChange	TCF7L2 gene expression in adipose tissue is also decreased in obese normoglycemic individuals (29) and patients with hyperlipidemia (34).	info:pmid/19509102#body:187	19509102	2009	Genetic Variants of TCF7L2 Are Associated with Insulin Resistance and Related Metabolic Phenotypes in Taiwanese Adolescents and Caucasian Young Adults.
obesity ---| TCF7L2		QuantitativeChange	Interestingly, no changes were observed in muscle or fat tissue (39), although TCF7L2 expression in adipose tissue is decreased in obese individuals with type 2 diabetes (10).	info:pmid/18071026#body:273	18071026	2008	Transcription factor 7-like 2 regulates beta-cell survival and function in human pancreatic islets.
obesity ---| TCF7L2		QuantitativeChange	Cauchi et al [59]found that the expression of TCF7L2 gene was downregulated in obese subjects developing type 2 diabetes mellitus and they then brought forward a hypothesis of a potential interaction between TCF7L2 and Calpain-10 by a supporting material [114] that suggested that the Calpain system was involved in the constitutive regulation of ß-catenin signaling functions.	info:pmid/19228405#body:315	19228405	2009	Association between TCF7L2 gene polymorphisms and susceptibility to type 2 diabetes mellitus: a large Human Genome Epidemiology (HuGE) review and meta-analysis.
obesity ---| TCF7L2		QuantitativeChange	TCF-4 expression in adipose tissue is decreased in obese individuals with type 2 diabetes [30], whereas TCF-4 mRNA is increased in islets isolated from the Zucker diabetic fatty rat [31].	info:doi/10.1042/CS20160192#cont:34		2016	Macrophage TCF-4 co-activates p65 to potentiate chronic inflammation and insulin resistance in mice
obesity --+> CXCL14		QuantitativeChange	CXCL14 expression is elevated in white adipose tissue of high-fat diet -fed obese mice and leptin-system defective mutant mice.	info:pmid/19251036#abs:7	19251036	2009	CXCL14 and insulin action.
obesity --+> CXCL14		QuantitativeChange	Expression of CXCL14 is upregulated in adipose tissue and skeletal muscle in obese mice.	info:pmid/20428232#cont:38	20428232	2010	CXCL14 deficiency in mice attenuates obesity and inhibits feeding behavior in a novel environment
obesity --+> CXCL14		QuantitativeChange	Expression of CXCL14 is upregulated in adipose tissue and skeletal muscle in obese mice.	info:pmid/20428232#body:125	20428232	2010	CXCL14 deficiency in mice attenuates obesity and inhibits feeding behavior in a novel environment.
obesity --+> CXCL14		QuantitativeChange	Therefore, increased free fatty acids, endoplasmic reticulum stress, and/or reactive oxygen species in white adipose tissue of obese mice might mediate c-Jun N-terminal kinase-1-induced transcription of CXCL14.	info:pmid/17724031#body:331	17724031	2007	Disruption of CXC motif chemokine ligand-14 in mice ameliorates obesity-induced insulin resistance.
obesity --+> CXCL14		QuantitativeChange	Studies in transgenic mice revealed that CXCL14 deficiency attenuates obesity and inhibits feeding behavior when the mice are exposed to a novel environment, implying that CXCL14 may be involved in the neural control of appetite (Tanegashima et al., 2010).	info:pmid/22843118#cont:30	22843118	2012	Spatiotemporal expression and functional implication of CXCL14 in the developing mice cerebellum
obesity --+> CXCL14		QuantitativeChange	Expression of CXCL14 was strikingly elevated in white adipose tissue, brown adipose tissue, and skeletal muscle (tibialis anterior muscle) in obese mice fed an high fat diet (Fig. 1B), and in ob/ob mice (Fig. 1C) compared with mice fed an regular diet.	info:pmid/17724031#body:141	17724031	2007	Disruption of CXC motif chemokine ligand-14 in mice ameliorates obesity-induced insulin resistance.
obesity --+> CXCL14		QuantitativeChange		Admin imported
obesity --+> CXCL14		QuantitativeChange	Since expression of CXCL14 is upregulated in adipose tissues upon obesity, TLR9 signaling triggered by the CXCL14/self-DNA complex might contribute to insulin resistance induced by chronic inflammation.	info:doi/10.1016/j.ebiom.2017.09.012#body:183	1214	2017	CXCL14 Acts as a Specific Carrier of CpG DNA into Dendritic Cells and Activates Toll-like Receptor 9-mediated Adaptive Immunity
obesity ---| DDIT4		QuantitativeChange	Our results indicate that the phospho-P38MAPK, REDD1, and 14-3-3 protein levels were reduced in the myocardium of obese rats and that physical exercise increased the protein levels of these molecules.	info:pmid/24691733#abs:10	24691733	2014	Effects of physical exercise on the P38MAPK/REDD1/14-3-3 pathways in the myocardium of diet-induced obesity rats.
obesity ---| DDIT4		QuantitativeChange	Recent data from our laboratory and others report that REDD1 expression is elevated in skeletal muscle, cardiac, and liver from obese and/or high fat fed mouse models.	info:pmid/27289530#cont:227	27289530	2016	Caloric Restriction Normalizes Obesity-Induced Alterations on Regulators of Skeletal Muscle Growth Signaling
obesity ---| DDIT4		QuantitativeChange	Our results indicate that the phospho-P38MAPK, REDD1, and 14-3-3 protein levels were reduced in the myocardium of obese rats and that physical exercise increased the protein levels of these molecules.	info:pmid/24691733#cont:24	24691733	2014	Effects of physical exercise on the P38MAPK/REDD1/14-3-3 pathways in the myocardium of diet-induced obesity rats
obesity ---| DDIT4		QuantitativeChange	Specifically, caloric restriction of high fat fed obese mice reduced the basal hyperactivation of mTOR complex 1 and ERK1/2 signaling, as well as reduced REDD1 expression, that was associated with changes in markers for apoptosis and autophagy.	info:pmid/27289530#cont:267	27289530	2016	Caloric Restriction Normalizes Obesity-Induced Alterations on Regulators of Skeletal Muscle Growth Signaling
obesity ---| DDIT4		QuantitativeChange	Indeed, REDD1 expression was strongly increased in animal models of obesity and in obese patients ( ).	info:doi/10.1016/j.jid.2019.12.033#body:17		2020	Regulated in Development and DNA Damage Responses 1 Prevents Dermal Adipocyte Differentiation and Is Required for Hair Cycle-Dependent Dermal Adipose Expansion
obesity --+> FABP4		QuantitativeChange	Increased circulating FABP4 level is associated with obesity, insulin resistance and atherosclerosis.	info:pmid/26754658#abs:2	26754658	2016	Reduction of circulating FABP4 level by treatment with omega-3 fatty acid ethyl esters.
obesity --+> FABP4		QuantitativeChange	Elevated serum FABP4 level is associated with obesity, insulin resistance, dyslipidemia, and atherosclerosis.	info:pmid/27241838#abs:3	27241838	2016	Independent Link Between Levels of Proprotein Convertase Subtilisin/Kexin Type 9 and FABP4 in a General Population Without Medication.
obesity --+> FABP4		QuantitativeChange	We conclude that FABP-4 levels are significantly increased in both patients with simple obesity and obese patients with Cushing´s syndrome.	info:pmid/20533865#abs:7	20533865	2010	Plasma concentrations of adipocyte fatty acid binding protein in patients with Cushing's syndrome.
obesity --+> FABP4		QuantitativeChange	Compared to non-obese, circulating FABP4 levels were increased in Obese, as were LDL, hsCRP and HOMA.	info:pmid/20156355#abs:9	20156355	2010	Fatty-acid binding protein 4 gene variants and childhood obesity: potential implications for insulin sensitivity and CRP levels.
obesity --+> FABP4		QuantitativeChange	Elevated plasma A-FABP and E-FABP concentrations in morbidly obese subjects are reduced after gastric banding-induced weight loss.	info:pmid/17359244#abs:9	17359244	2007	Plasma adipocyte and epidermal fatty acid binding protein is reduced after weight loss in obesity.
obesity --+> FABP4		QuantitativeChange	Fatty acid-binding protein 4 (FABP4) acts as a novel adipokine, and elevated FABP4 concentration is associated with obesity, insulin resistance and atherosclerosis.	info:pmid/32539832#abs:1	32539832	2020	Treatment with anagliptin, a DPP-4 inhibitor, decreases FABP4 concentration in patients with type 2 diabetes mellitus at a high risk for cardiovascular disease who are receiving statin therapy.
obesity --+> FABP4		QuantitativeChange	Prepubertal obese children show high plasma lipocalin-2 and A-FABP levels, but only A-FABP is influenced by weight loss.	info:pmid/20870707#abs:13	20870707	2010	Weight loss in prepubertal obese children is associated with a decrease in adipocyte fatty-acid-binding protein without changes in lipocalin-2: a 2-year longitudinal study.
obesity --+> FABP4		QuantitativeChange	In contrast, the circulating levels of leptin and FABP-4 are also enhanced in obesity and they are primarily released by fat cells of human adipose tissue.	info:pmid/20508843#abs:3	20508843	2010	Release of inflammatory mediators by human adipose tissue is enhanced in obesity and primarily by the nonfat cells: a review.
obesity --+> FABP4		QuantitativeChange	We show that FABP4 is highly overexpressed in prostate skeletal tumors from obese mice and in bone metastasis samples from prostate cancer patients.	info:pmid/24240026#abs:5	24240026	2013	Bone marrow adipocytes promote tumor growth in bone via FABP4-dependent mechanisms.
obesity --+> FABP4		QuantitativeChange	FABP4 is secreted from adipocytes in association with lipolysis, and an elevated circulating FABP4 level is associated with obesity, insulin resistance, and atherosclerosis.	info:pmid/28903937#abs:2	28903937	2017	Ectopic Fatty Acid-Binding Protein 4 Expression in the Vascular Endothelium is Involved in Neointima Formation After Vascular Injury.
obesity --+> FABP4		QuantitativeChange	The presence of selective single-nucleotide polymorphism (e.g., rs1054135) in the FABP4 gene may account for increased plasma FABP4 levels in the context of obesity and Obstructive sleep apnea in children.	info:pmid/21664182#abs:14	21664182	2011	Fatty-acid binding protein 4 gene polymorphisms and plasma levels in children with obstructive sleep apnea.
obesity --+> FABP4		QuantitativeChange	A considerable number of studies have shown that plasma concentrations of FABP4 is increased in obesity and T2DM, and that circulating FABP4 levels are correlated with certain clinical parameters, such as body mass index, insulin resistance, and dyslipidemia.	info:pmid/30857223#abs:5	30857223	2019	Associations between Fatty Acid-Binding Protein 4?A Proinflammatory Adipokine and Insulin Resistance, Gestational and Type 2 Diabetes Mellitus.
obesity --+> FABP4		QuantitativeChange	The main findings include: (1) there was a higher incidence of gestational diabetes mellitus and obesity in Hispanic subjects compared with non-Hispanic subjects, but not fetal macrosomia; (2) expressions of most of genes related to placental lipid transport and metabolism were not altered by the presence of gestational diabetes mellitus, fetal macrosomia, or fetal sex; (3) expression of FABP4 wa…	info:pmid/32494035#abs:6	32494035	2020	Fetal macrosomia in a Hispanic/Latinx predominant cohort and altered expressions of genes related to placental lipid transport and metabolism.
obesity --+> FABP4		QuantitativeChange	Obesity increases the serum levels of FABP4.	info:pmid/29593201#cont:167	29593201	2018	Adipose tissue: Critical contributor to the development of prostate cancer
obesity --+> FABP4		QuantitativeChange	In summary, the fasting A-FABP levels were increased in obese children.	info:pmid/17998029#body:110	17998029	2007	Adipocyte fatty acid-binding protein in obese children before and after weight loss
obesity --+> FABP4		QuantitativeChange	Circulating FABP4 levels are increased in obese subjects compared to lean subjects .	info:pmid/22420890#body:16	22420890	2012	FABP4 predicts atherogenic dyslipidemia development. The PREDIMED study
obesity --+> FABP4		QuantitativeChange	Lipocalin-2 and A-FABP levels were increased in obese children as compared with lean controls (Table 1).	info:pmid/20870707#cont:95	20870707	2010	Weight loss in prepubertal obese children is associated with a decrease in adipocyte fatty-acid-binding protein without changes in lipocalin-2: A 2-year longitudinal study
obesity --+> FABP4		QuantitativeChange	We hypothesized that A-FABP concentrations are increased in obese children and normalize in weight loss.	info:pmid/17998029#body:24	17998029	2007	Adipocyte fatty acid-binding protein in obese children before and after weight loss
obesity --+> FABP4		QuantitativeChange	In humans, elevated circulating FABP4 levels are associated with obesity and metabolic diseases .	info:pmid/29108997#body:4	29108997	2017	Chlamydia pneumoniae exploits adipocyte lipid chaperone FABP4 to facilitate fat mobilization and intracellular growth in murine adipocytes
obesity --+> FABP4		QuantitativeChange	However, serum A-FABP levels can be influenced by a broad spectrum of metabolic disorders, such as diabetes and obesity (13, 14).	info:pmid/25127012#cont:41	25127012	2014	Serum adipocyte fatty acid binding protein levels are positively associated with subclinical atherosclerosis in chinese pre- and postmenopausal women with normal glucose tolerance
obesity --+> FABP4		QuantitativeChange	The 30 obese children demonstrated significantly ( P = .009) increased A-FABP concentrations as compared with the 10 lean children ( ).	info:pmid/17998029#body:71	17998029	2007	Adipocyte fatty acid-binding protein in obese children before and after weight loss
obesity --+> FABP4		QuantitativeChange	Firstly, FABP4 gene expression was elevated in HM-7 cells co-cultured with visceral adipocytes of lean or obese subjects.	info:pmid/31400580#cont:301	31400580	2019	Adipocytes Isolated from Visceral and Subcutaneous Depots of Donors Differing in BMI Crosstalk with Colon Cancer Cells and Modulate their Invasive Phenotype
obesity --+> FABP4		QuantitativeChange	Serum levels of FABP4 are elevated in obesity and metabolic syndrome and may contribute to development of nonalcoholic steatohepatitis (NASH) [38].	info:pmid/24205333#cont:209	24205333	2013	Metabolically Protective Cytokines Adiponectin and Fibroblast Growth Factor-21 Are Increased by Acute Overfeeding in Healthy Humans
obesity --+> FABP4		QuantitativeChange	Elevated FABP4 plasma levels are associated with prediabetic states and obesity and they predict metabolic syndrome development (6-9).	info:pmid/18421072#body:154	18421072	2008	Plasma fatty acid binding protein 4 is associated with atherogenic dyslipidemia in diabetes.
obesity --+> FABP4		QuantitativeChange	Increased plasma A-FABP concentrations in obese subjects correlate with insulin resistance, dyslipidemia, and metabolic syndrome [15–20].	info:pmid/21046125#cont:32	21046125	2011	Unsaturated fatty acids repress the expression of adipocyte fatty acid binding protein via the modulation of histone deacetylation in RAW 264.7 macrophages
obesity --+> FABP4		QuantitativeChange	It is known that oxidative stress and circulating FABP4 levels are increased in metabolic diseases, such as type 2 diabetes mellitus and obesity .	info:pmid/26343611#body:187	26343611	2015	New insights into circulating FABP4: Interaction with cytokeratin 1 on endothelial cell membranes
obesity --+> FABP4		QuantitativeChange	Serum FABP4 levels are elevated in patients with obesity and metabolic syndrome (12) and implicated in disease progression in some cancers (13).	info:pmid/31171562#cont:20	31171562	2019	Unconventional secretion of adipocyte fatty acid binding protein 4 is mediated by autophagic proteins in a sirtuin-1-dependent manner
obesity --+> FABP4		QuantitativeChange	In conclusion, prepubertal obese children show high plasma lipocalin-2 and A-FABP concentrations, but only A-FABP is influenced by weight loss.	info:pmid/20870707#cont:243	20870707	2010	Weight loss in prepubertal obese children is associated with a decrease in adipocyte fatty-acid-binding protein without changes in lipocalin-2: A 2-year longitudinal study
obesity --+> FABP4		QuantitativeChange	In addition, FABP4 levels are increased in obesity, metabolic syndrome and type 2 diabetes, and these increased levels are also closely correlated with adverse lipid profiles and insulin resistance.	info:pmid/27155388#body:100	27155388	2016	Exogenous FABP4 induces endoplasmic reticulum stress in HepG2 liver cells
obesity --+> FABP4		QuantitativeChange	In addition, long term weight loss studies have shown that FABP4 levels are decreased in obese subjects who lose weight and the levels remain lower than baseline to reflect the new state of adipose metabolism 11 12.	info:pmid/23979787#cont:24	23979787	2014	The effects of weight loss on FABP4 and RBP4 in obese women with metabolic syndrome
obesity --+> FABP4		QuantitativeChange	We and other authors have shown that FABP4 levels are increased in obesity, metabolic syndrome, type 2 diabetes mellitus, and familial combined hyperlipidemia and lipodystrophy syndromes.	info:pmid/26343611#body:15	26343611	2015	New insights into circulating FABP4: Interaction with cytokeratin 1 on endothelial cell membranes
obesity --+> FABP4		QuantitativeChange	Thus, AFABP serum levels were significantly increased in overweight and obese subjects as compared with lean controls and correlated positively with waist circumference, blood pressure, and insulin resistance (13).	info:pmid/18849305#body:63	18849305	2009	Serum levels of adipocyte fatty acid binding protein are increased in gestational diabetes mellitus.
obesity --+> FABP4		QuantitativeChange	AFABP serum levels were significantly increased in overweight and obese subjects as compared with lean controls and correlated positively with waist circumference, blood pressure and insulin resistance.3	info:pmid/21863005#cont:28	21863005	2012	Metabolic and genetic predictors of circulating adipocyte fatty acid-binding protein
obesity --+> FABP4		QuantitativeChange	It was documented that AFABP serum concentrations were significantly increased in overweight and obese subjects as compared to lean controls and correlated positively with waist circumference, blood pressure, and insulin resistance .	info:pmid/19573524#body:84	19573524	2009	Alterations in serum adipocyte fatty acid binding protein and retinol binding protein-4 in normal pregnancy and preeclampsia
obesity --+> FABP4		QuantitativeChange	In these experimental models, deficiency of FABP4 results in lowered triglycerides, increased insulin sensitivity when made obese, and protection against atherosclerosis in models of hypercholesterolemia.	info:pmid/19001529#body:65	19001529	2009	The association of serum adipocyte fatty acid-binding protein with coronary artery disease in Korean adults.
obesity --+> FABP4		QuantitativeChange	FABP4 is a specific carrier protein for fatty acids in adipocytes; elevated FABP4 serum levels have been associated with obesity and the metabolic syndrome in human studies (Terra et al. 2011; Xu et al. 2006).	info:pmid/22588786#cont:297	22588786	2012	Effects of Di(2-ethylhexyl) phthalate (DEHP) on female fertility and adipogenesis in C3H/N Mice
obesity --+> FABP4		QuantitativeChange	Furthermore, subcutaneous adipose tissue expression of FABP4 was significantly increased in obese women, whereas in visceral adipose tissue, it was unchanged in lean and morbidly obese subjects.	info:pmid/21257725#cont:348	21257725	2011	FABP 4 is associated with inflammatory markers and metabolic syndrome in morbidly obese women
obesity --+> FABP4		QuantitativeChange	FABP4 release from adipocytes is stimulated by ß-adrenergic receptor agonists that activate Gsa, and circulating FABP4 levels have been shown to be markedly elevated in obese/diabetic patients (23, 24).	info:pmid/26712027#cont:204	26712027	2016	Gsa deficiency in adipose tissue improves glucose metabolism and insulin sensitivity without an effect on body weight
obesity --+> FABP4		QuantitativeChange	FABP4 serum levels are significantly increased in overweight and obese subjects compared with lean controls, and serum FABP4 levels correlate positively with waist circumference, blood pressure, and insulin resistance (16).	info:pmid/22188744#cont:30	22188744	2012	Maternal serum fatty acid binding protein 4 (FABP4) and the development of preeclampsia
obesity --+> FABP4		QuantitativeChange	Our group and others have shown that FABP4 plasma concentrations are increased in patients with obesity, metabolic syndrome , type 2 diabetes , familial combined hyperlipidemia or lipodystrophy syndromes .	info:pmid/20723896#body:8	20723896	2010	Fatty acid-binding protein 4 is associated with endothelial dysfunction in patients with type 2 diabetes
obesity --+> FABP4		QuantitativeChange	One hypothesis is that the elevated FABP4 plasma concentrations observed in patients with obesity, metabolic syndrome and type 2 diabetes could account for the accelerated arterial damage seen in these conditions.	info:pmid/20723896#body:14	20723896	2010	Fatty acid-binding protein 4 is associated with endothelial dysfunction in patients with type 2 diabetes
obesity --+> FABP4		QuantitativeChange	We found that the expression of FABP4 in placentas of women with pregnancies complicated by obesity and diabetes is increased compared to placentas from nondiabetic obese women or nonobese controls.	info:pmid/21525163#cont:247	21525163	2011	Fatty acid binding protein 4 regulates intracellular lipid accumulation in human trophoblasts
obesity --+> FABP4		QuantitativeChange	We and other authors have shown that FABP4 levels are increased in obesity, metabolic syndrome , type 2 diabetes , familiar combine hyperlipidemia and lipodystrophy syndromes, and these increased levels are also closely correlated with adverse lipid profiles and insulin resistance.	info:pmid/27155388#body:12	27155388	2016	Exogenous FABP4 induces endoplasmic reticulum stress in HepG2 liver cells
obesity --+> FABP4		QuantitativeChange	The concentration of AFABP in circulation was significantly increased in obese subjects compared with lean control and was correlated positively with waist circumference, insulin resistance, blood pressure and atherogenic dyslipidemia in diabetic subjects .	info:pmid/19573524#body:12	19573524	2009	Alterations in serum adipocyte fatty acid binding protein and retinol binding protein-4 in normal pregnancy and preeclampsia
obesity --+> FABP4		QuantitativeChange	We and other authors have shown that FABP4 levels are increased in obesity, metabolic syndrome , type 2 diabetes , and familial combined hyperlipidaemia or lipodystrophy syndromes, and these levels are also closely correlated with adverse lipid profiles and insulin resistance .	info:pmid/22709426#cont:16	22709426	2012	Fatty acid-binding protein 4 impairs the insulin-dependent nitric oxide pathway in vascular endothelial cells
obesity --+> FABP4		QuantitativeChange	Others studies have shown that fatty-acid-binding protein4 plasma concentrations are increased in patients with obesity, metabolic syndrome , type 2 diabetes , familial combined hyperlipidemia, lipodystrophy syndromes and cardiovascular disease [10–15].	info:pmid/23139800#cont:37	23139800	2012	FABP4 Dynamics in Obesity: Discrepancies in Adipose Tissue and Liver Expression Regarding Circulating Plasma Levels
obesity --+> FABP4		QuantitativeChange	Importantly, serum FABP4 concentrations at the baseline in the subjects with the top quintile of Body mass index were higher than those at the peak in the rest subjects after high-intensity exercise ( A), implying that adiposity is a more potent determinant to increase serum FABP4 concentrations compared to intensity of exercise.	info:pmid/28583436#body:73	28583436	2017	Serum levels of fatty acid binding protein 4 and fat metabolic markers in relation to catecholamines following exercise
obesity --+> FABP4		QuantitativeChange	Recent studies also showed that FABP4 is one of the novel adipocyte-derived bioactive molecules referred to as adipokines [13] and that elevated circulating FABP4 level is associated with obesity, insulin resistance, hypertension, cardiac dysfunction and atherosclerosis [14–20].	info:pmid/25506691#cont:36	25506691	2014	Urinary excretion of fatty acid-binding protein 4 is associated with albuminuria and renal dysfunction
obesity --+> FABP4		QuantitativeChange	We and other authors have shown that FABP4 levels are increased in obesity, metabolic syndrome , type 2 diabetes , and familial combined hyperlipidaemia or lipodystrophy syndromes and that these increased levels are also closely correlated with adverse lipid profiles and insulin resistance[8-14].	info:pmid/24312381#cont:39	24312381	2013	FABP4 induces vascular smooth muscle cell proliferation and migration through a MAPK-dependent pathway
obesity --+> FABP4		QuantitativeChange	In humans, there is one study available with few patients, an obese subject had increased placental nonesterified fatty acid and FABP-4 (A-fatty acid-binding protein) mRNA expression while decreased placental triglyceride content with respect to normal weight women.	info:pmid/22450774#cont:276	22450774	2012	Current understanding of placental fatty acid transport
obesity --+> FABP4		QuantitativeChange	FABP4 levels are increased in overweight and obese subjects compared with those in lean subjects, and several pathologies have been linked to adipose tissue dysfunction, such as metabolic syndrome, type-2 diabetes, atherogenic dyslipidemia, human immunodeficiency-virus associated lipodystrophy, and polycystic ovary syndrome .	info:pmid/23642261#cont:20	23642261	2013	Parallel evolution of circulating FABP4 and NT-proBNP in heart failure patients
obesity --+> FABP4		QuantitativeChange	FABP4 is highly overexpressed in prostate skeletal tumours from obese mice and in bone metastasis samples from prostate cancer patients, showing the importance of lipid trafficking in tumour metastasis and implicating FABP4 as a mediator of adipocyte-tumour cells interactions within the metastatic niche ( ).	info:pmid/28163102#body:181	28163102	2017	The peritumoural adipose tissue microenvironment and cancer. The roles of fatty acid binding protein 4 and fatty acid binding protein 5
obesity --+> FABP4		QuantitativeChange	Serum levels of FABP4, an adipokine that is markedly elevated in obese/diabetic patients and that stimulates hepatic gluconeogenesis (23–25), were markedly reduced by almost 50% in adipose-specific Gsa knockout mice mice (Table 1), making this a possible mechanism contributing to the improved glucose metabolism present in adipose-specific Gsa knockout mice mice.	info:pmid/26712027#cont:169	26712027	2016	Gsa deficiency in adipose tissue improves glucose metabolism and insulin sensitivity without an effect on body weight
obesity --+> FABP4		QuantitativeChange	Increased circulating FABP4 levels have been shown to be associated with obesity71), metabolic syndrome83), insulin resistance70, 84), type 2 diabetes mellitus85), hypertension86), dyslipidemia87), atherosclerosis88), left ventricular diastolic dysfunction89) and heart failure90) (Fig. 3).	info:pmid/30726793#cont:149	30726793	2019	Fatty acid-binding protein 4 in cardiovascular and metabolic diseases
obesity --+> FABP4		QuantitativeChange	Although their physiological functions in adipose tissue and the vasculature are largely uncharacterized, levels of A-FABP and lipocalin-2 are elevated in patients with obesity, metabolic syndrome, and coronary heart disease, and these adipokines have been correlated with various markers of increased cardiovascular risk, including lipoproteins, adiposity, inflammation, endothelial dysfunction, bl…	info:pmid/23608224#body:107	23608224	2013	Biological Relevance of Inflammation and Oxidative Stress in the Pathogenesis of Arterial Diseases
obesity --+> FABP4		QuantitativeChange	Surprisingly, FABP4, an adipocyte cytoplasmic protein that binds long-chain FAs and is involved in numerous functions including fatty acid uptake and transport, was up-regulated after 48-h feed deprivation in both adipose tissue sites. observed that feeding a medium-fat diet to obese women up-regulated FABP4 expression, whereas some genes involved in lipid synthesis ( LPL, fatty acid synthase SCD…	info:pmid/21256818#body:166	21256818	2011	The transcriptomic profiles of adipose tissues are modified by feed deprivation in lactating goats
obesity --+> FABP4		QuantitativeChange	Circulating FABP4 levels are increased in obese subjects compared to lean subjects .	info:doi/10.1016/j.atherosclerosis.2012.02.003#body:16		2012	FABP4 predicts atherogenic dyslipidemia development. The PREDIMED study
obesity --+> FABP4		QuantitativeChange	In humans, elevated circulating FABP4 levels are associated with obesity and metabolic diseases.	info:doi/10.1074/jbc.RA119.010683#cont:29		2020	Chlamydia pneumoniae infection-induced endoplasmic reticulum stress causes fatty acid-binding protein 4 secretion in murine adipocytes
obesity --+> FABP4		QuantitativeChange	The expression of FABP4 is increased in obesity rat model and decreased in obesity rats with ellagic acid, O-Rambutan peel extract30 and control.	info:doi/10.1016/j.apjtb.2015.01.030#body:106		2015	PPAR? expression by rambutan peel extract in obesity rat model-induced high-calorie diet
obesity --+> FABP4		QuantitativeChange	Because FABP4 levels were increased in diet-induced obese wound macrophages, we examined the effect of FABP4 inhibition on Sirt3 and inflammatory cytokine gene expression.	info:doi/10.1016/j.jid.2019.05.017#cont:99		2019	SIRT3 Regulates Macrophage-Mediated Inflammation in Diabetic Wound Repair
obesity --+> FABP4		QuantitativeChange	Because FABP4 levels were increased in diet-induced obese wound macrophages, we examined the effect of FABP4 inhibition on Sirt3 and inflammatory cytokine gene expression.	info:doi/10.1016/j.jid.2019.05.017#body:76		2019	SIRT3 Regulates Macrophage-Mediated Inflammation in Diabetic Wound Repair
obesity --+> FABP4		QuantitativeChange	Serum FABP4 levels are significantly increased in obese mice, and genetic deficiency and antibody neutralization of FABP4 improves systemic glucose homeostasis and inflammation (11, 12).	info:doi/10.1096/fj.201802002R#cont:24		2019	Macrophage FABP4 is required for neutrophil recruitment and bacterial clearance in Pseudomonas aeruginosa pneumonia
obesity --+> FABP4		QuantitativeChange	It has been reported that increased circulating FABP4 levels are associated with asthma, obesity, insulin resistance, type 2 diabetes, hypertension, cardiac dysfunction, and atherosclerosis [ ].	info:doi/10.1016/j.bbrc.2018.01.150#body:108	86	2018	FABP4 inhibitors suppress inflammation and oxidative stress in murine and cell models of acute lung injury
obesity --+> FABP4		QuantitativeChange	Elevated circulating FABP4 levels are associated with obesity, insulin resistance, type 2 diabetes mellitus, hypertension, dyslipidemia, cardiac dysfunction, renal dysfunction, atherosclerosis and cardiovascular events.6,11–18	info:doi/10.1253/circj.CJ-17-1295#cont:26		2018	Circulating fatty acid-binding protein 4 concentration predicts the progression of carotid atherosclerosis in a general population without medication
obesity --+> FABP4		QuantitativeChange	Results showed the pro-adipogenic FABP4 was significantly increased in obese mice, while the anti-adipogenic transcription of Adiponectin transcription of PPAR? and FABP4 was significantly increased in obese mice, while the anti-(ADPN), Adipor1, and DNA Methyltransferase 1 was down-regulated (Figure 5D).	info:doi/10.3390/molecules24183379#cont:181		2019	MiR-152 regulates 3T3-L1 preadipocyte proliferation and differentiation
obesity --+> FABP4		QuantitativeChange	FABP4 was found to be highly overexpressed in prostate skeletal tumours from obese mice and in bone metastasis samples from Prostate cancer patients, thus showing the importance of lipid trafficking in tumour metastasis and implicating FABP4 as a mediator of adipocyte-tumour cell interactions within the metastatic niche (53).	info:doi/10.21873/cgp.20110#cont:278		2019	Human periprostatic adipose tissue: Secretome from patients with prostate cancer or benign prostate hyperplasia
obesity --+> LOC102724197		QuantitativeChange	In that excessive drinking, obesity, as well as improper lifestyle elevate serum gamma glutamyl transpeptidase activity meanwhile cause various morbid conditions that make lifespan shorter, the view is not surprising.	info:pmid/17665541#abs:14	17665541	2007	[Gamma glutamyl transpeptidase (gammaGTP) in the era of metabolic syndrome].
obesity --+> LOC102724197		QuantitativeChange	However, gamma-glutamyl transpeptidase levels may be elevated in other liver diseases, such as alcoholism, obesity, bile-duct obstruction, cholangitis, and drug abuse.	info:pmid/23178147#body:85	23178147	2013	Interleukin-33 overexpression is associated with gamma-glutamyl transferase in biliary atresia
obesity --+> LOC102724197		QuantitativeChange	Furthermore, several clinical studies have shown that serum level of ?-glutamyl transpeptidase is elevated in patients with visceral obesity and could be a biomarker of nonalcoholic fatty liver disease, a hepatic manifestation of metabolic syndrome (21, 22).	info:pmid/25695885#cont:242	25695885	2015	Clinical and biochemical factors associated with area and metabolic activity in the visceral and subcutaneous adipose tissues by FDG-PET/CT
obesity --+> LOC102724197		QuantitativeChange	hol consumption25), smoking26), an older age27) and obesity28) can increase the serum gamma-glutamyl transpeptidase levels and thereby modify the relationship between fatty liver and the serum gamma-glutamyl transpeptidase level.	info:embase/2015427576#cont:177		2015	Elevated serum gamma-glutamyl transpeptidase levels and fatty liver strongly predict the presence of carotid plaque
obesity --+> ORM1		QuantitativeChange	The obese participants have significantly increased levels of C-reactive protein, a-1-acid glycoprotein, IL-6, and 8-isoprostane compared to normal-weight participants.	info:pmid/31737180#abs:9	31737180	2019	Urinary Biomarkers of Inflammation and Oxidative Stress Are Elevated in Obese Children and Correlate with a Marker of Endothelial Dysfunction.
obesity --+> ORM1		QuantitativeChange	However, obese Ossabaw minipigs, but none of the other breeds, showed significantly elevated orosomucoid serum concentrations compared to their lean counterparts.	info:pmid/23254161#abs:5	23254161	2013	Orosomucoid expression profiles in liver, adipose tissues and serum of lean and obese domestic pigs, Göttingen minipigs and Ossabaw minipigs.
obesity --+> ORM1		QuantitativeChange	Finally, the serum concentrations of two acute-phase proteins , haptoglobin and orosomucoid , were increased in obese clones as compared to obese controls as well as lean clones and controls.	info:pmid/23668862#abs:6	23668862	2013	Cloning changes the response to obesity of innate immune factors in blood, liver, and adipose tissues in domestic pigs.
obesity --+> ORM1		QuantitativeChange	A diagnosis of unstable coronary artery disease, and the occurrence of obesity or current smoking contributed independently to elevated fibrinogen and orosomucoid levels.	info:pmid/2727617#abs:4	2727617	1989	Plasma fibrinogen in unstable coronary artery disease.
obesity --+> ORM1		QuantitativeChange	Plasma levels of a 1-acid glycoprotein , which primarily binds basic drugs, are increased in obese subjects.	info:pmid/20851224#body:119	20851224	2010	Metabolism and pharmacokinetics of contraceptive steroids in obese women: a review
obesity --+> ORM1		QuantitativeChange	We also showed previously that serum Orosomucoid levels were significantly elevated in obese people as compared to healthy people (Lee et al., 2010).	info:pmid/22134720#cont:249	22134720	2012	Orosomucoid serum concentrations and fat depot-specific mRNA and protein expression in humans
obesity --+> ORM1		QuantitativeChange	Orosomucoid mRNA expression in adipose tissue was elevated in obese mice with increasing Orosomucoid plasma levels, and its expression was augmented by a ...	info:pmid/22134720#cont:232	22134720	2012	Orosomucoid serum concentrations and fat depot-specific mRNA and protein expression in humans
obesity --+> SHH		QuantitativeChange	We showed that Shh expression was upregulated in subcutaneous fat from obese mice.	info:pmid/30573683#abs:4	30573683	2018	Sonic hedgehog signaling instigates high-fat diet-induced insulin resistance by targeting PPAR¿ stability.
obesity --+> SHH		QuantitativeChange	We showed that Shh expression was up-regulated in subcutaneous fat from obese mice.	info:pmid/30573683#abs:5	30573683	2019	Sonic hedgehog signaling instigates high-fat diet-induced insulin resistance by targeting PPAR¿ stability.
obesity --+> SHH		QuantitativeChange	With regard to adipocyte biology and obesity, sonic hedgehog signaling elicits anti-adipogenic actions, and expression levels of sonic hedgehog signaling molecules are decreased in genetic and diet-induced mouse models of obesity .	info:pmid/23993424#body:118	23993424	2013	Elevated adiponectin expression promotes adipose tissue vascularity under conditions of diet-induced obesity
obesity --+> SHH		QuantitativeChange	These data suggest that a sustained increase in HO-1 expression improves adipocyte function and reduces adiposity through upregulation of adipocyte-protective adiponectin and through activation of a signaling pathway that increases expression of Shh.	info:pmid/22753217#cont:416	22753217	2012	Heme oxygenase gene targeting to adipocytes attenuates adiposity and vascular dysfunction in mice fed a high-fat diet
obesity --+> SHH		QuantitativeChange	We showed that Shh expression was up-regulated in subcutaneous fat from obese mice.	info:doi/10.1074/jbc.RA118.004411#cont:10		2019	Sonic hedgehog signaling instigates high-fat diet–induced insulin resistance by targeting PPAR stability
obesity --+> MTTP		QuantitativeChange	Interestingly, hepatic expression of MTTP and in vivo secretion of triglyceride-rich lipoproteins are increased in obese diabetic mice (37).	info:pmid/16885160#body:200	16885160	2006	ChREBP*Mlx is the principal mediator of glucose-induced gene expression in the liver.
obesity --+> MTTP		QuantitativeChange	Hepatic expression of MTP is increased in the obese and hypertriglyceridemic rat (43) and in obese diabetic mice (5).	info:pmid/18372392#body:288	18372392	2008	Tumor necrosis factor-alpha directly stimulates the overproduction of hepatic apolipoprotein B100-containing VLDL via impairment of hepatic insulin signaling.
obesity --+> MTTP		QuantitativeChange	Hepatic expression of microsomal triglyceride transfer protein and in vivo secretion of triglyceride-rich lipoproteins are increased in obese diabetic mice.	info:pmid/11916950#title:1	11916950	2002	Hepatic expression of microsomal triglyceride transfer protein and in vivo secretion of triglyceride-rich lipoproteins are increased in obese diabetic mice.
obesity --+> MTTP		QuantitativeChange	Hepatic expression of microsomal triglyceride transfer protein and in vivo secretion of triglyceride-rich lipoproteins are increased in obese diabetic mice.	info:pmid/17607300#body:377	17607300	2007	Endoplasmic reticulum stress, hepatocyte CD1d and NKT cell abnormalities in murine fatty livers.
obesity --+> MTTP		QuantitativeChange	The expression of both MTP isoforms is increased in the heart of fat-fed obese mice suggesting that MTP is integrated in cardiac lipid metabolism.	info:pmid/19390571#body:253	19390571	2009	Cardiac expression of microsomal triglyceride transfer protein is increased in obesity and serves to attenuate cardiac triglyceride accumulation.
obesity --+> MTTP		QuantitativeChange	Besides, deletion of SHP ameliorated triglyceride accumulation in ob/ob obese mice, which was associated with increased hepatic very-low-density lipoprotein secretion and elevated expression of microsomal triglyceride transfer protein .	info:pmid/25720568#body:142	25720568	2015	Hepatic estrogen receptor a improves hepatosteatosis through upregulation of small heterodimer partner
obesity --+> MTTP		QuantitativeChange	The hearts of obese mice have been shown to counter the increased uptake and accumulation of fatty acid by increasing cardiac expression of microsomal triglyceride transfer protein, which mediates the formation of apolipoprotein B-containing lipoproteins that are secreted by cardiomyocytes (8).	info:pmid/21813874#cont:92	21813874	2011	Adaptive mechanisms to compensate for overnutrition-induced cardiovascular abnormalities
obesity --+> BACE1		QuantitativeChange	The protease Bace1 drives beta amyloid (Aß) production with obesity elevating hypothalamic Bace1 activity and Aß1-42 production.	info:pmid/29311632#abs:4	29311632	2018	Bace1-dependent amyloid processing regulates hypothalamic leptin sensitivity in obese mice.
obesity --+> BACE1		QuantitativeChange	BACE1 expression was increased in subcutaneous adipose tissue of obese and type 2 diabetic patients and this was accompanied by a decrease in PGC-1a mRNA levels and by an increase in sAPPß plasma levels of obese type 2 diabetic patients compared to obese non-diabetic subjects.	info:pmid/29526536#abs:6	29526536	2018	The BACE1 product sAPPß induces ER stress and inflammation and impairs insulin signaling.
obesity --+> BACE1		QuantitativeChange	A: inactivity, obesity, and insulin resistance can result in increased ß-site APP-cleaving enzyme 1 (BACE1) activity resulting in increased production of the soluble fragment of APP (sAPPß), the COOH-terminal fragment (APP-CTFß or C99) and ß-amyloid peptides.	info:pmid/28814391#cont:121	28814391	2017	Filling the void: A role for exercise-induced BDNF and brain amyloid precursor protein processing
obesity --+> BACE1		QuantitativeChange	Some studies have demonstrated that the lack of BACE1 is able to prevent Aß synthesis [201–203], and may also protect against obesity and T2DM [204].	info:doi/10.3233/JAD-161259#cont:229		2017	Multiple Mechanisms Linking Type 2 Diabetes and Alzheimer's Disease: Testosterone as a Modifier
obesity --+> OSM		QuantitativeChange	At baseline, patients with obesity showed lower Metrnl and higher OSM levels compared to controls.	info:pmid/29081506#abs:5	29081506	2018	Opposite changes in meteorin-like and oncostatin m levels are associated with metabolic improvements after bariatric surgery.
obesity --+> OSM		QuantitativeChange	OSM expression is significantly induced in adipose tissue from obese mice and humans.	info:pmid/27325693#abs:3	27325693	2016	Loss of Oncostatin M Signaling in Adipocytes Induces Insulin Resistance and Adipose Tissue Inflammation in Vivo.
obesity --+> OSM		QuantitativeChange	Notably, adipose tissue OSM expression itself is elevated in obese OSMRFKO mice (10).	info:pmid/30226002#cont:28	30226002	2018	Adipose Tissue Dysfunction Occurs Independently of Obesity in Adipocyte-Specific Oncostatin Receptor Knockout Mice
obesity --+> OSM		QuantitativeChange	Although further validation will be needed to identify human phenotypes associated with OSM expression, our observations suggest that OSM levels are increased in adipose tissue in conditions of obesity.	info:pmid/24297795#cont:240	24297795	2014	Oncostatin M is produced in adipose tissue and is regulated in conditions of obesity and type 2 diabetes
obesity --+> OSM		QuantitativeChange	OSM expression is significantly induced in adipose tissue from obese mice and humans.	info:doi/10.1074/jbc.M116.739110#cont:7		2016	Loss of Oncostatin M Signaling in Adipocytes Induces Insulin Resistance and Adipose Tissue Inflammation in Vivo*
obesity --+> OSM		QuantitativeChange	Results: OSM expression was elevated in subcutaneous and visceral fat from patients with obesity and hyperglycemia, and correlated with Glut4 mRNA levels, serum insulin, homeostatic model assessment of insulin resistance, and inflammatory markers.	info:doi/10.1210/clinem/dgz090#cont:11		2020	A Role for Oncostatin M in the Impairment of Glucose Homeostasis in Obesity
obesity --+> MDK		QuantitativeChange	Elevated Midkine levels were found in patients with short stature, diabetes mellitus, obesity, and cleft lip and palate.	info:pmid/19460128#abs:4	19460128	2010	Serum levels of Midkine in children and adolescents without malignant disease.
obesity --+> MDK		QuantitativeChange	Midkine expression is increased in epididymal adipose tissue of obese ob/ob mice.	info:pmid/24516630#cont:117	24516630	2014	Midkine, a potential link between obesity and insulin resistance
obesity --+> MDK		QuantitativeChange	Importantly, Midkine expression was upregulated in epididymal adipose tissue of obese mice.	info:pmid/24516630#cont:343	24516630	2014	Midkine, a potential link between obesity and insulin resistance
obesity --+> MDK		QuantitativeChange	Notably, Midkine levels were increased in adipose tissue of obese mice and in serum of overweight/obese subjects as	info:pmid/24516630#cont:328	24516630	2014	Midkine, a potential link between obesity and insulin resistance
obesity --+> MDK		QuantitativeChange	Since Midkine expression was increased in adipose tissue of obese mice, it warrants further investigation whether Midkine induces insulin resistance in vivo.	info:pmid/24516630#cont:356	24516630	2014	Midkine, a potential link between obesity and insulin resistance
obesity --+> MDK		QuantitativeChange	Furthermore, overweight/obese humans had significantly increased serum Midkine levels compared with control subjects, with a positive correlation between serum Midkine and body mass index.	info:pmid/24516630#cont:344	24516630	2014	Midkine, a potential link between obesity and insulin resistance
obesity --+> MDK		QuantitativeChange	Moreover, as serum Midkine levels were significantly elevated in obese subjects and correlated with body mass index, further analysis of its relationship with insulin sensitivity will provide additional evidence for its actions on insulin resistance in humans.	info:pmid/24516630#cont:357	24516630	2014	Midkine, a potential link between obesity and insulin resistance
obesity --+> MDK		QuantitativeChange	In the present study, we excluded patients diagnosed as malignant diseases or connective tissue disease ; however, recent studies revealed that midkine levels were elevated in a wide variety of conditions, including not only malignant diseases and connective tissue disease but inflammatory enteritis, short stature, diabetes, obesity, and cleft lip and palate.	info:pmid/20350697#body:80	20350697	2010	Serum Midkine as a Predictor of Cardiac Events in Patients With Chronic Heart Failure
obesity --+> MDK		QuantitativeChange	In addition, Fan et al showed that midkine expression is increased in the adipose tissue of obese mice.29	info:doi/10.1253/circj.CJ-19-0430#cont:279		2020	Midkine inhibits cholesterol efflux by decreasing ATP-binding membrane cassette transport protein A1 via adenosine monophosphate-activated protein kinase/mammalian target of rapamycin signaling in macrophages
obesity --+> MDK		QuantitativeChange	More importantly, serum midkine levels were also significantly increased in overweight/obese humans, suggesting an association between midkine and obesity.	info:doi/10.1253/circj.CJ-19-0430#cont:280		2020	Midkine inhibits cholesterol efflux by decreasing ATP-binding membrane cassette transport protein A1 via adenosine monophosphate-activated protein kinase/mammalian target of rapamycin signaling in macrophages
obesity --+> MDK		QuantitativeChange	midkine expression is increased in the adipose tissue of obese mice, and, more importantly, serum midkine levels are significantly increased in overweight/obese human subjects than in controls, suggesting an association between midkine and obesity.17	info:doi/10.1253/circj.CJ-17-0043#cont:37		2018	Midkine promotes atherosclerotic plaque formation through its pro-inflammatory, angiogenic and anti-apoptotic functions in apolipoprotein E-knockout mice
obesity --+> C1QTNF5		QuantitativeChange	Overweight/obese individuals (BMI?=?25?kg/m2) showed a lower serum CTRP5 level than lean subjects (BMI?<?25?kg/m2) in the study population (124.1 (99.12-147.37) vs. 103.9 (79.15-124.25) µg/L; P < 0.01).	info:pmid/30595692#abs:8	30595692	2018	C1q/TNF-Related Protein5 (CTRP5) as a Biomarker to Predict Metabolic Syndrome and Each of Its Components.
obesity --+> C1QTNF5		QuantitativeChange	Adipose expression of CTRP5 was markedly upregulated in obese and diabetic humans and in genetic and dietary models of obesity in rodents.	info:pmid/27143553#abs:5	27143553	2016	Loss of CTRP5 improves insulin action and hepatic steatosis.
obesity --+> C1QTNF5		QuantitativeChange	Furthermore, circulating systemic CTRP5 serum levels were significantly increased in obese children compared to lean study participants (Table 1, Figure 2g).	info:pmid/28239164#cont:261	28239164	2017	Adipocyte C1QTNF5 expression is BMI-dependently related to early adipose tissue dysfunction and systemic CTRP5 serum levels in obese children
obesity --+> C1QTNF5		QuantitativeChange	Adipose expression of CTRP5 was markedly upregulated in obese and diabetic humans and in genetic and dietary models of obesity in rodents.	info:pmid/27143553#cont:12	27143553	2016	Loss of CTRP5 improves insulin action and hepatic steatosis
obesity --+> C1QTNF5		QuantitativeChange	A 3-month combined aerobic and resistance exercise program significantly decreased CTRP-3 levels and modestly increased CTRP-5 levels, which was accompanied by improvements in cardio-metabolic risk factors in obese Korean women.	info:pmid/23780948#cont:231	23780948	2013	Effects of a combined aerobic and resistance exercise program on C1q/TNF-related protein-3 (CTRP-3) and CTRP-5 levels
obesity --+> C1QTNF5		QuantitativeChange	In obese women, combined exercise training, consisting of aerobic exercise and resistance exercise for 12 wk, resulted in weight loss with a reduced circulating CTRP3 level but an increased circulating CTRP5 level (2).	info:pmid/29070503#cont:418	29070503	2018	Aerobic exercise training-induced changes in serum C1q/TNF-related protein levels are associated with reduced arterial stiffness in middle-aged and older adults
obesity --+> C1QTNF5		QuantitativeChange	Therefore, one may speculate that deregulation of adipocyte C1QTNF5 expression and subsequent increased CTRP5 serum levels in obesity may play a pathophysiological role in the development of vascular disease.	info:pmid/28239164#cont:482	28239164	2017	Adipocyte C1QTNF5 expression is BMI-dependently related to early adipose tissue dysfunction and systemic CTRP5 serum levels in obese children
obesity --+> TLR2		QuantitativeChange	The obesity that was induced by a high-fat diet or leptin deficiency up-regulated the expression of toll-like receptor1-9 and toll-like receptor11-13 in murine adipose tissues, a phenomenon linked with downstream nuclear factor ?B, interferon regulatory factors, and STAT-1 activation, and up-regulated the expression of cytokines and chemokines via MyD88-dependent and MyD88-independent cascades.	info:pmid/21414767#abs:4	21414767	2012	Obesity activates toll-like receptor-mediated proinflammatory signaling cascades in the adipose tissue of mice.
obesity --+> TLR2		QuantitativeChange	Also, the expression of IL-6 and TLR-2 were increased in T2DOB and obese nondiabetic groups ( B and D).	info:pmid/25441587#body:76	25441587	2015	Association between ferritin and hepcidin levels and inflammatory status in patients with type 2 diabetes mellitus and obesity
obesity --+> TLR2		QuantitativeChange	It has been shown that TLR-2/4 expressions are increased in different cell types in patients with atherosclerosis and obesity .	info:pmid/25441587#body:120	25441587	2015	Association between ferritin and hepcidin levels and inflammatory status in patients with type 2 diabetes mellitus and obesity
obesity --+> TLR2		QuantitativeChange	Thus, collectively the above studies in animal models indicate that TLR2 and TLR4 expression is increased in obesity in most studies.	info:pmid/24187406#cont:112	24187406	2014	Toll-like receptor status in obesity and metabolic syndrome: A translational perspective
obesity --+> TLR2		QuantitativeChange	Particularly, the expression of toll-like receptor4 and toll-like receptor2 is elevated in obesity and metabolic diseases .	info:pmid/25583116#body:30	25583116	2015	Resveratrol and inflammation: Challenges in translating pre-clinical findings to improved patient outcomes
obesity --+> TLR2		QuantitativeChange	A recent study showed that loss of TLR2 alters gut microbiota composition, increases circulating toxin levels, and promotes insulin resistance and obesity ( ).	info:pmid/24953658#body:20	24953658	2014	Diet-Induced Alterations in Gut Microflora Contribute to Lethal Pulmonary Damage in TLR2/TLR4-Deficient Mice
obesity --+> TLR2		QuantitativeChange	These results imply that obesity and nutrient excess elicit upregulation in expression of inflammatory cytokines and TLR2 predominantly in white adipose tissue and liver.	info:pmid/20967535#cont:91	20967535	2011	Toll-like receptor 2 deficiency improves insulin sensitivity and hepatic insulin signalling in the mouse
obesity --+> TLR2		QuantitativeChange	Interestingly, levels of transcripts for some nuclear factor ?B pathway members and TLR2 are altered in platelets from subjects with cardiovascular risk factors and obesity.90	info:pmid/23704217#cont:147	23704217	2013	Platelets as cellular effectors of inflammation in vascular diseases
obesity --+> TLR2		QuantitativeChange	Interestingly, the expression levels of TLR2, TLR4, MyD88, phosphorylated IRAK-1, Trif, TICAM-1, IRF-3, and NF-?B p65 are increased in obese subjects (Creely et al., 2007) and Type 2 diabetes mellitus subjects (Dasu et al., 2010).	info:pmid/26345801#cont:27	26345801	2015	Association of TLR2 and TLR4 non-missense single nucleotide polymorphisms with type 2 diabetes risk in a Southern Chinese population: A case-control study
obesity --+> TLR2		QuantitativeChange	In conclusion, we found that TLR2 and TLR4 were overexpressed on Peripheral blood mononuclear cells/adipose tissues from obese subjects which correlated with the increased expression of proinflammatory cytokines.	info:pmid/23191980#cont:312	23191980	2012	Elevated expression of the toll like receptors 2 and 4 in obese individuals: Its significance for obesity-induced inflammation
obesity --+> TLR2		QuantitativeChange	We found that TLR2 and TLR4 and inflammatory cytokines were overexpressed in Peripheral blood mononuclear cells from obese subjects and this TLRs/cytokines overexpression correlated with the BMI.	info:pmid/23191980#cont:308	23191980	2012	Elevated expression of the toll like receptors 2 and 4 in obese individuals: Its significance for obesity-induced inflammation
obesity --+> TLR2		QuantitativeChange	We showed that TLR2, CXCR4 and MYC are overexpressed in monocytes of obese women at high cardiovascular risk and that weight loss was associated with a concomitant decrease of their expression.	info:pmid/18669160#abs:18	18669160	2008	Relations between metabolic syndrome, oxidative stress and inflammation and cardiovascular disease.
obesity --+> TLR2		QuantitativeChange	Recent data showed that the obesity induced by leptin deficiency upregulated the expression of Toll-like receptor1-9 and Toll-like receptor11-13 in murine adipose tissues.	info:pmid/21960997#cont:148	21960997	2011	The potential interplay of adipokines with toll-like receptors in the development of hepatocellular carcinoma
obesity --+> TLR2		QuantitativeChange	The expression of TLR2 and TLR4 is increased in muscle and adipose tissue of obese/diabetic subjects and in circulating monocytes of type 2 diabetes mellitus patients and correlates with the severity of insulin resistance ( ; ).	info:pmid/23747246#body:58	23747246	2013	Innate Immune Receptors: Key Regulators of Metabolic Disease Progression
obesity --+> TLR2		QuantitativeChange	The expression of TLR2 and TLR4, which provide signal 1 for inflammasome activation, is increased in adipose tissue of obese/diabetic individuals and in circulating monocytes of type 2 diabetes mellitus patients; furthermore, such expression correlates with the severity of insulin resistance (79, 80).	info:pmid/24274736#cont:312	24274736	2014	Inflammasomes and metabolic disease
obesity --+> TLR2		QuantitativeChange	Because TLR2 was observed to be upregulated with age and High-fat diet in pro-opiomelanocortin neurons of the hypothalamus and TLR2 deficiency in the nonhematopoietic compartment was found to be responsible for the obese phenotype, it was suggested that neuronal TLR2 signaling might play a protective role in central regulation of energy homeostasis.	info:pmid/23905917#body:91	23905917	2013	Innate sensors of pathogen and stress: Linking inflammation to obesity
obesity --+> TLR2		QuantitativeChange	Also, the expression of IL-6 and TLR-2 were increased in T2DOB and obese nondiabetic groups ( B and D).	info:doi/10.1016/j.nut.2014.04.019#body:76		2014	Association between ferritin and hepcidin levels and inflammatory status in patients with type 2 diabetes mellitus and obesity
obesity --+> TLR2		QuantitativeChange	It has been shown that TLR-2/4 expressions are increased in different cell types in patients with atherosclerosis and obesity .	info:doi/10.1016/j.nut.2014.04.019#body:120		2014	Association between ferritin and hepcidin levels and inflammatory status in patients with type 2 diabetes mellitus and obesity
obesity --+> TLR2		QuantitativeChange	Human cross-sectional studies found that TLR2 activation and expression are enhanced in adipose tissue and peripheral monocytes of obese subjects compared with lean control [53].	info:doi/10.1155/2019/5271295#cont:141		2019	Pattern Recognition Receptor-Mediated Chronic Inflammation in the Development and Progression of Obesity-Related Metabolic Diseases
obesity --+> TLR2		QuantitativeChange	However, a significant correlation was found between log IL-1ß and log free fatty acids in controls (r = 0.763; p < 0.001) and in cases (r = 0.760; p < 0.001) (Fig. 4). mRNA expression levels of TLR2, MyD88, and NF?B were elevated in metabolically unhealthy abdominally obese compared with metabolically healthy abdominally obese, but it was not statistically significant (Fig. 3).	info:doi/10.1186/s12865-019-0303-2#cont:117		2019	Association of proinflammatory genes expression with serum interleukin 1ß and free fatty acids in metabolically healthy and unhealthy abdominally obese individuals: A case-control study
obesity --+> CERS6		QuantitativeChange	Here we reveal that CERS6 mRNA expression and C16:0 ceramides are elevated in adipose tissue of obese humans, and increased CERS6 expression correlates with insulin resistance.	info:pmid/25295788#abs:4	25295788	2014	Obesity-induced CerS6-dependent C16:0 ceramide production promotes weight gain and glucose intolerance.
obesity --+> CERS6		QuantitativeChange	Turpin et al. reported that obese patients had elevated levels of ceramide synthase-6 mRNA and C16:0 ceramide in their adipose tissue.	info:pmid/26546519#cont:233	26546519	2015	The prolonged QT interval: Role of pro-inflammatory cytokines, reactive oxygen species and the ceramide and sphingosine-1 phosphate pathways
obesity --+> CERS6		QuantitativeChange	CerS6 expression is also increased after high-fat diet in liver microsomes of mice and in adipose tissue of obese patients .	info:pmid/27180613#body:550	27180613	2016	The enigma of ceramide synthase regulation in mammalian cells
obesity --+> CERS6		QuantitativeChange	Obese humans presented elevated CERS6 mRNA expression and CerStranscriptlevelshavebeenalsoobservedduringdevelopment.sphinganine.Ceramide synthases6expressionandceramide C14:0, C16:0, C16:1, C18:0, C18:1, and C22:1 levels in adipose tissue compared to lean subjects, and a correlation between increasing CERS6 expression and insulin resistance [90].	info:doi/10.3390/ijms20143564#cont:588		2019	Alteration of sphingolipids in biofluids: Implications for neurodegenerative Diseases
obesity --+> AGTR1		QuantitativeChange	Moreover, obese rats had higher ACE, AT1R and AT2R, lower ACE2 and MasR expressions in the kidney.	info:pmid/25687731#abs:6	25687731	2015	Oxidative stress causes imbalance of renal renin angiotensin system (RAS) components and hypertension in obese Zucker rats.
obesity --+> AGTR1		QuantitativeChange	AT1R expression is increased in the kidney of obese male Zucker rats relative to lean (22, 44).	info:pmid/20810614#cont:250	20810614	2010	Reduction of renal dopamine receptor expression in obese Zucker rats: Role of sex and angiotensin II
obesity --+> AGTR1		QuantitativeChange	A previous study demonstrated that angiotensin II type 1 receptor expression was up-regulated in the cortex of obese Zucker rats [19].	info:pmid/27021232#cont:214	27021232	2016	Effect of angiotensin II type 1 receptor blocker on 12-lipoxygenase activity and slit diaphragm protein expression in type 2 diabetic rat glomeruli
obesity --+> AGTR1		QuantitativeChange	Moreover, obese rats had higher ACE, AT1R and AT2R, lower ACE2 and MasR expressions in the kidney.	info:pmid/28585212#cont:370	28585212	2017	Lipotoxicity-related hematological disorders in obesity
obesity --+> AGTR1		QuantitativeChange	Although it has been shown by other investigators that obesity could increase AT1R expression, how Metabolic syndrome could regulate hAT1R expression remains inconclusive.	info:pmid/29036458#cont:33	29036458	2018	Metabolic Syndrome Induces over Expression of the Human AT1R: A Haplotype-Dependent Effect with Implications on Cardio-Renal Function
obesity --+> AGTR1		QuantitativeChange	In contrast, expression of renin, ACE and AT1 receptors was increased in adipose tissue from hypertensive and non-hypertensive obese compared to lean.	info:pmid/19418627#body:61	19418627	2009	The adipose renin-angiotensin system: Role in cardiovascular disease
obesity --+> AGTR1		QuantitativeChange	Similarly, AT1R protein expression was increased significantly in obese Zucker rat kidney cortex and was normalized by AT1 receptor blocker treatment (Figure 3B).	info:pmid/15837950#body:141	15837950	2005	Upregulation of angiotensin II type 1 receptor, inflammatory mediators, and enzymes of arachidonate metabolism in obese Zucker rat kidney: reversal by angiotensin II type 1 receptor blockade.
obesity --+> AGTR1		QuantitativeChange	AT1 receptor expression is elevated in fat tissue of adult obese rats , and blockade of Angiotensin II AT1 receptor has been shown to reduce insulin resistance .	info:pmid/23727535#body:10	23727535	2013	Prevention of metabolic disorders and reproductive performance deficits by the blockade of Angiotensin II AT1 receptor in female rats fed with cafeteria diet
obesity --+> AGTR1		QuantitativeChange	hypertensive and obese Zucker rats, which also exhibit increased oxidative stress, altered renal D1R and angiotensin II type 1 receptor functions have been reported.9,26–29	info:pmid/22411927#cont:12	22411927	2012	Altered functioning of both renal dopamine d1 and angiotensin ii type 1 receptors causes hypertension in old rats
obesity --+> AGTR1		QuantitativeChange	We hypothesized that the expression of brain angiotensin II type 1 receptors might be increased in the obese rats and contribute to a greater pressor effect of central angiotensin II.	info:pmid/10704762#body:17	10704762	2000	Brain angiotensin type 1 receptor expression and function in the Zucker obese rat
obesity --+> AGTR1		QuantitativeChange	Obese diabetic animals (i.e. db/db mice) have been shown to have elevated AT 1 receptor expression, the antagonism of which can normalize blood glucose levels, improve glucose tolerance, and increase islet insulin secretion .	info:pmid/21396973#body:71	21396973	2011	An update on the islet renin-angiotensin system
obesity --+> AGTR1		QuantitativeChange	It is reported that obese Zucker rats exhibit defective pro-natriuretic dopaminergic39,40 and atrial natriuretic peptide41 function, enhanced activity of anti-natriuretic activity in the sympathetic nervous system38 and renin–angiotensin system, and increased AT1 receptor function.11,23,24	info:pmid/22297475#cont:382	22297475	2012	AT2 receptor non-peptide agonist C21 promotes natriuresis in obese Zucker rats
obesity --+> AGTR1		QuantitativeChange	However, the spontaneously hypertensive rat has much higher blood pressure to start with, compared with the obese Zucker rat, and enalapril will reduce angiotensin II levels and thus activity at both AT1R and AT2R, both which may have contributed to differences between these studies.	info:pmid/18305093#body:312	18305093	2008	Chronic candesartan alters expression and activity of NKCC2, NCC, and ENaC in the obese Zucker rat.
obesity --+> AGTR1		QuantitativeChange	As obesity is also associated with low-grade inflammation59 and oxidative stress60 as well as enhanced renal AT1R functions,28 which are inter-regulatory in a positive manner,60 all of them are likely to contribute to Na reabsorption and blood pressure increase in obesity.	info:pmid/23823602#cont:469	23823602	2013	Chronic AT2 receptor activation increases renal ACE2 activity, attenuates AT1 receptor function and blood pressure in obese Zucker rats
obesity --+> AGTR1		QuantitativeChange	Because ANG type 1 receptor expression in the endothelium-denuded aortic rings was only modestly increased in obese compared with lean rats, the enhanced ANG type 1 receptor function in obese rats could be attributed, in part, to the postreceptor cellular mechanisms.	info:pmid/17142345#body:202	17142345	2007	Enhanced AT1 receptor-mediated vasocontractile response to ANG II in endothelium-denuded aorta of obese Zucker rats.
obesity --+> AGTR1		QuantitativeChange	For example, natriuretic function of dopamine D1 receptors46,47 and atrial natriuretic peptide48 is reduced, whereas antinatriuretic function of the angiotensin type 1 receptor is enhanced in obese Zucker rats.17,25 However, the mechanism of the protective role of the renal angiotensin II type 2 receptor in blood pressure increase remains to be determined.	info:pmid/19114640#body:176	19114640	2009	Protective role of angiotensin II subtype 2 receptor in blood pressure increase in obese Zucker rats.
obesity --+> AGTR1		QuantitativeChange	AT1R blockade increased the expression of D1R and D2R and reduced D3R and D5R expression; however, the reduced levels of D4R in the obese rats were resistant to candesartan, suggesting that increased renal AT1R activity in obese rats may have a role in some, but not all, of the observed dopamine receptor alterations.	info:pmid/20810614#cont:261	20810614	2010	Reduction of renal dopamine receptor expression in obese Zucker rats: Role of sex and angiotensin II
obesity --+> AGTR1		QuantitativeChange	Increased expression of both angiotensin II AT1A receptors and MC2 receptors, which have been identified as the major regulators of ACTH-mediated corticosteroid biosynthesis in the adrenal glands, has been found to be selectively upregulated in the adrenal glands of angiotensin II-treated obese Zucker rat 10; this might represent a mechanistic link between adrenal and glucose homeostasis.	info:pmid/23104420#cont:259	23104420	2013	Angiotensin II impairs glucose utilization in obese zucker rats by increasing HPA activity via an adrenal-dependent mechanism
obesity --+> MAPK8		QuantitativeChange	AgRP-specific ablation of p53 resulted in increased hypothalamic c-Jun N-terminal kinase (JNK) activity before the mice developed obesity, and central inhibition of JNK reversed the obese phenotype of these mice.	info:pmid/30143607#abs:4	30143607	2018	p53 in AgRP neurons is required for protection against diet-induced obesity via JNK1.
obesity --+> MAPK8		QuantitativeChange	Total JNK activity is enhanced by obesity (54).	info:pmid/18612143#body:367	18612143	2008	siRNA screening reveals JNK2 as an evolutionary conserved regulator of triglyceride homeostasis.
obesity --+> MAPK8		QuantitativeChange	JNK activity is also abnormally elevated in obesity.	info:pmid/16418168#body:366	16418168	2006	Up-regulation of PTEN (phosphatase and tensin homolog deleted on chromosome ten) mediates p38 MAPK stress signal-induced inhibition of insulin signaling. A cross-talk between stress signaling and insulin signaling in resistin-treated human endothelial cells.
obesity --+> MAPK8		QuantitativeChange	Activity of the JNK is abnormally increased in a state of obesity.	info:pmid/20346961#body:113	20346961	2010	Fucoidan, a sulfated polysaccharide, inhibits adipogenesis through the mitogen-activated protein kinase pathway in 3T3-L1 preadipocytes
obesity --+> MAPK8		QuantitativeChange	Indeed, total JNK activity was also dramatically elevated in the obese mice ( ).	info:pmid/16607699#body:86	16607699	2006	Role of oxidative stress, endoplasmic reticulum stress, and c-Jun N-terminal kinase in pancreatic ß-cell dysfunction and insulin resistance
obesity --+> MAPK8		QuantitativeChange	Indeed, total JNK activity was also dramatically elevated in the obese mice ( ).	info:pmid/15878838#body:86	15878838	2005	Role of oxidative stress, endoplasmic reticulum stress, and c-Jun N-terminal kinase in pancreatic ß-cell dysfunction and insulin resistance
obesity --+> MAPK8		QuantitativeChange	It was reported that JNK activity was abnormally elevated in obese mice.	info:pmid/15582605#body:108	15582605	2005	Negative regulation of adipogenesis from human mesenchymal stem cells by Jun N-terminal kinase
obesity --+> MAPK8		QuantitativeChange	JNK activity, especially of the JNK1 isoform, is increased in obese mice.	info:pmid/18093861#body:195	18093861	2008	Adipokines: The missing link between insulin resistance and obesity
obesity --+> MAPK8		QuantitativeChange	JNK activity is elevated in adipocytes of obese individuals ( ) and mice ( ).	info:pmid/21962514#body:124	21962514	2011	Saturated Fatty Acids Induce c-Src Clustering within Membrane Subdomains, Leading to JNK Activation
obesity --+> MAPK8		QuantitativeChange	Importantly, JNK deficiency prevents the development of obesity in these mouse models (Hirosumi et al. 2002).	info:pmid/24186979#cont:32	24186979	2013	Diet-induced obesity mediated by the JNK/DIO2 signal transduction pathway
obesity --+> MAPK8		QuantitativeChange	JNK activity is strikingly elevated in the above tissues in obese patients (32).	info:pmid/17885204#body:190	17885204	2008	Ginsenoside Re reduces insulin resistance through inhibition of c-Jun NH2-terminal kinase and nuclear factor-kappaB.
obesity --+> MAPK8		QuantitativeChange	Increased JNK activity was observed in dietary and genetic mouse models of obesity (14).	info:pmid/18523126#body:294	18523126	2008	Reduction of JNK1 expression with antisense oligonucleotide improves adiposity in obese mice.
obesity --+> MAPK8		QuantitativeChange	Regulation of JNK activity by obesity and its modulation by isolated JNK1 and JNK2 deficiencies.	info:pmid/16818881#body:92	16818881	2006	Functional in vivo interactions between JNK1 and JNK2 isoforms in obesity and insulin resistance.
obesity --+> MAPK8		QuantitativeChange	Of importance, activities of JNK-1 and IKKß are increased in adipose tissue in obesity.	info:pmid/19231576#body:41	19231576	2009	Inflammation in obesity-related diseases
obesity --+> MAPK8		QuantitativeChange	Obesity can induce increased c-Jun N-terminal kinase activity [44, 45] which is activated in response to inflammatory cytokines,	info:pmid/23213270#cont:322	23213270	2012	Increased toll-like receptor 2 expression in peptidoglycan-treated blood monocytes is associated with insulin resistance in patients with nondiabetic rheumatoid arthritis
obesity --+> MAPK8		QuantitativeChange	In accord with this observation, JNK1 activity is increased in dietary and genetic mouse models of obesity (12).	info:pmid/22778214#cont:188	22778214	2012	TNF-a represses ß-klotho expression and impairs FGF21 action in adipose cells: Involvement of JNK1 in the FGF21 pathway
obesity --+> MAPK8		QuantitativeChange	JNK1 deficiency results in reversal of total JNK activity to baseline levels with or without obesity.	info:pmid/16818881#body:85	16818881	2006	Functional in vivo interactions between JNK1 and JNK2 isoforms in obesity and insulin resistance.
obesity --+> MAPK8		QuantitativeChange	It has recently been demonstrated that c-Jun NH2-terminal kinase (JNK) activity is abnormally elevated in obesity (18).	info:pmid/12941774#body:225	12941774	2003	Intramuscular heat shock protein 72 and heme oxygenase-1 mRNA are reduced in patients with type 2 diabetes: evidence that insulin resistance is associated with a disturbed antioxidant defense mechanism.
obesity --+> MAPK8		QuantitativeChange	JNK1 activity has been implicated in obesity and insulin resistance (Hirosumi et al. 2002).	info:pmid/15930169#body:66	15930169	2005	Low salt intake modulates insulin signaling, JNK activity and IRS-1ser307 phosphorylation in rat tissues.
obesity --+> MAPK8		QuantitativeChange	Targeted deletion of Jnk1 in mice reduces obesity-induced JNK activity and significantly elevates systemic insulin sensitivity (10).	info:pmid/16818881#body:75	16818881	2006	Functional in vivo interactions between JNK1 and JNK2 isoforms in obesity and insulin resistance.
obesity --+> MAPK8		QuantitativeChange	Paradoxically, JNK1 activity is induced in situations of obesity and metabolic disease (Hi-rosumi et al., 2002), where SIRT1 activity is decreased	info:pmid/22106091#cont:437	22106091	2012	Targeting sirtuin 1 to improve metabolism: All you need is NAD+?
obesity --+> MAPK8		QuantitativeChange	Obesity is known to induce JNK activity and insulin resistance through increased endoplasmic-reticulum stress (38).	info:pmid/17283057#body:164	17283057	2007	The p85alpha regulatory subunit of phosphoinositide 3-kinase potentiates c-Jun N-terminal kinase-mediated insulin resistance.
obesity --+> MAPK8		QuantitativeChange	For example, deficiency in JNK1 prevented the development of obesity and improved insulin sensitivity in diabetic db/db mice .	info:pmid/22155232#body:7	22155232	2012	c-Jun N-terminal kinase 2 phosphorylates endothelial nitric oxide synthase at serine 116 and regulates nitric oxide production
obesity --+> MAPK8		QuantitativeChange	It was also reported that JNK/Stress activated protein kinase activity is abnormally elevated in obesity (Hirosumi et al. 2002).	info:pmid/15821098#body:279	15821098	2005	Analysis of gene expression profiles in insulin-sensitive tissues from pre-diabetic and diabetic Zucker diabetic fatty rats.
obesity --+> MAPK8		QuantitativeChange	JNK activity was found to be increased in the liver, muscle, and adipose tissues of various models of obesity.	info:pmid/26408801#body:360	26408801	2016	Molecular and cellular mechanisms linking inflammation to insulin resistance and ß-cell dysfunction
obesity --+> MAPK8		QuantitativeChange	We note that macrophages promote obesity-induced insulin resistance and inflammation through JNK expression [40].	info:pmid/27597806#cont:617	27597806	2016	Novel Role of Endogenous Catalase in Macrophage Polarization in Adipose Tissue
obesity --+> MAPK8		QuantitativeChange	IRE1a phosphorylation and JNK activity are significantly increased in both the liver and adipose tissue of obese mice .	info:pmid/21703863#body:81	21703863	2011	Stressed out about obesity: IRE1a-XBP1 in metabolic disorders
obesity --+> MAPK8		QuantitativeChange	As shown below, JNK1 activation and TRB3 expression are increased in different organs from patients with obesity or type 2 diabetes mellitus.	info:pmid/30472165#body:46	30472165	2018	Endoplasmic reticulum stress and development of insulin resistance in adipose, skeletal, liver, and foetoplacental tissue in diabesity
obesity --+> MAPK8		QuantitativeChange	Isolated JNK1 but not JNK2 deficiency results in reduced adiposity and increased insulin sensitivity in mouse models of obesity (10).	info:pmid/16818881#body:68	16818881	2006	Functional in vivo interactions between JNK1 and JNK2 isoforms in obesity and insulin resistance.
obesity --+> MAPK8		QuantitativeChange	In vivo, the abnormally elevated JNK activity is inhibited in peripheral tissues by rosiglitazone in two distinct murine models of obesity.	info:pmid/17416798#body:51	17416798	2007	Hypoglycemic action of thiazolidinediones/peroxisome proliferator-activated receptor gamma by inhibition of the c-Jun NH2-terminal kinase pathway.
obesity --+> MAPK8		QuantitativeChange	JNK1 but not JNK2 deficiency resulted in reduced adiposity and increased insulin sensitivity in mouse models of obesity ( 24 ).	info:pmid/21636835#cont:279	21636835	2011	Differential regulation of CIDEA and CIDEC expression by insulin via Akt1/2- and JNK2-dependent pathways in human adipocytes
obesity --+> MAPK8		QuantitativeChange	In this study, levels of phospho-p46c-Jun NH 2-terminal kinase and phospho-p55c-Jun NH 2-terminal kinase were elevated in the left ventricles of obese mice.	info:pmid/15276022#body:156	15276022	2004	Salutary effects of attenuation of angiotensin II on coronary perivascular fibrosis associated with insulin resistance and obesity
obesity --+> MAPK8		QuantitativeChange	They showed that the expression of several unfolded protein response stress-related proteins including JNK-1 was increased in obese patients.	info:pmid/25034291#cont:110	25034291	2013	Adipocyte cell death, fatty liver disease and associated metabolic disorders
obesity --+> MAPK8		QuantitativeChange	In genetic and diet-induced obese rodent models, lack of JNK-1 but not JNK-2 reduced adiposity coincident with attenuated insulin resistance and enhanced ...	info:pmid/22914223#cont:104	22914223	2012	Insights into the role of macrophage migration inhibitory factor in obesity and insulin resistance
obesity --+> MAPK8		QuantitativeChange	Accordingly, we determined the effect of C. asiaticum extract on the protein level and phosphorylation state of JNK, since abnormally elevated JNK activity has been linked with obesity .	info:pmid/27470336#body:90	27470336	2016	Anti-obesity effect of Crinum asiaticum var. japonicum Baker extract in high-fat diet-induced and monogenic obese mice
obesity --+> MAPK8		QuantitativeChange	Consistent with this, and in agreement with our findings after central nervous system MCH stimulation, JNK activity was reported to be increased abnormally in obesity.	info:pmid/23142626#body:137	23142626	2013	Central Melanin-Concentrating Hormone Influences Liver and Adipose Metabolism Via Specific Hypothalamic Nuclei and Efferent Autonomic/JNK1 Pathways
obesity --+> MAPK8		QuantitativeChange	Interestingly, JNK activity is abnormally elevated in obesity, and JNK1 KO mice exhibit decreased adiposity and improved insulin sensitivity on a HFD (2).	info:pmid/17916553#body:372	17916553	2007	A subpopulation of macrophages infiltrates hypertrophic adipose tissue and is activated by free fatty acids via Toll-like receptors 2 and 4 and JNK-dependent pathways.
obesity --+> MAPK8		QuantitativeChange	In a manner similar to its effect on nuclear factor-?B, obesity increases the activity of JNK in liver, muscle and adipose tissues .	info:pmid/25488547#body:100	25488547	2015	Preventive effects of bitter melon (Momordica charantia) against insulin resistance and diabetes are associated with the inhibition of NF-?B and JNK pathways in high-fat-fed OLETF rats
obesity --+> MAPK8		QuantitativeChange	It is interesting to note that JNK activity is abnormally elevated in muscle, liver, and adipose tissue in obesity and insulin resistance .	info:pmid/15936715#body:104	15936715	2005	Adiponectin activates c-Jun NH 2-terminal kinase and inhibits signal transducer and activator of transcription 3
obesity --+> MAPK8		QuantitativeChange	In other words, increased JNK activity found in the livers of obese mice may suppress p38 signalling even under stress conditions, thereby promoting disease development.	info:pmid/25903413#cont:583	25903413	2015	Signalling networks governing metabolic inflammation
obesity --+> MAPK8		QuantitativeChange	Up-regulation of JNK expression and activity has been implicated in a number of disease states, including diabetes, obesity, inflammation, auto-immune diseases, and neuro-degenerative diseases.	info:pmid/17055723#body:3	17055723	2007	Hemodynamic effects of potent and selective JNK inhibitors in anesthetized rats: Implication for targeting protein kinases in metabolic diseases
obesity --+> MAPK8		QuantitativeChange	... JNK-1 knockout and adipose-specific JNK-1 deficiency ameliorated obesity-induced hepatic inflammation and insulin resistance(41,42).On the other hand, ...	info:pmid/22914223#cont:105	22914223	2012	Insights into the role of macrophage migration inhibitory factor in obesity and insulin resistance
obesity --+> MAPK8		QuantitativeChange	These data suggest that the basal JNK activity was increased in SERT-deficient mice prior to the development of obesity, while the basal p38 activity was increased in parallel with the increase in the adiposity.	info:pmid/22412882#cont:207	22412882	2012	Reduced serotonin reuptake transporter (SERT) function causes insulin resistance and hepatic steatosis independent of food intake
obesity --+> MAPK8		QuantitativeChange	that all obese patients, independently of high degree of insulin resistance and diabetes state, had significantly elevated levels of JNK 1 and 2 expression and phosphorylation versus lean group.	info:pmid/23110196#cont:217	23110196	2012	Progression from High Insulin Resistance to Type 2 Diabetes Does Not Entail Additional Visceral Adipose Tissue Inflammation
obesity --+> MAPK8		QuantitativeChange	In fact, JNK activity is abnormally elevated in obesity, and its deficiency results in decreased adiposity and improvement of insulin sensitivity and insulin receptor signaling (6).	info:pmid/17416798#body:61	17416798	2007	Hypoglycemic action of thiazolidinediones/peroxisome proliferator-activated receptor gamma by inhibition of the c-Jun NH2-terminal kinase pathway.
obesity --+> MAPK8		QuantitativeChange	The activity of both JNK and IKKß is increased in obesity, resulting in the further activation of pro-inflammatory transcription factors including activator protein 1 (c-Jun/Fos) and NF-?B [81].	info:pmid/22351038#cont:66	22351038	2012	Oxidative stress and inflammation interactions in human obesity
obesity --+> MAPK8		QuantitativeChange	The initial observations were that JNK activity was abnormally elevated in obese mice and that whole-body ablation of JNK1 resulted in decreases in body weight and adiposity in the context of a high-fat diet ( ).	info:pmid/25043814#body:112	25043814	2014	A Macrophage NBR1-MEKK3 Complex Triggers JNK-Mediated Adipose Tissue Inflammation in Obesity
obesity --+> MAPK8		QuantitativeChange	JNK activity is abnormally elevated in obesity ( ); furthermore, JNK inhibits insulin action by phosphorylating and inactivating the action of the insulin receptor substrate proteins IRS-1 and IRS-2 ( ).	info:pmid/17728140#body:12	17728140	2007	Antidepressants induce cellular insulin resistance by activation of IRS-1 kinases
obesity --+> MAPK8		QuantitativeChange	Total JNK activity is elevated in dietary and genetic (ob/ob) models of obesity, and absence of JNK1 results in improved insulin sensitivity and decreased adiposity in obese mice (16).	info:pmid/21680774#cont:54	21680774	2011	Role of inhibitory ?B kinase and c-Jun NH2-terminal kinase in the development of hepatic insulin resistance in critical illness diabetes
obesity --+> MAPK8		QuantitativeChange	JNK activity is also abnormally elevated in obesity, and mice lacking JNK1 displayed significantly improved insulin sensitivity and enhanced insulin signaling in the high-fat dietary and ob/ob knockout models (47,48).	info:pmid/16873694#body:308	16873694	2006	Free fatty acids inhibit insulin signaling-stimulated endothelial nitric oxide synthase activation through upregulating PTEN or inhibiting Akt kinase.
obesity --+> MAPK8		QuantitativeChange	Exercise in obese rats decreased hepatic JNK activity, increasing insulin sensitivity in concert with a reduction in hepatic and systemic inflammation .	info:pmid/20888782#body:158	20888782	2010	JNK regulation of hepatic manifestations of the metabolic syndrome
obesity --+> MAPK8		QuantitativeChange	JNK activity was found to be abnormally elevated in peripheral tissues (liver, muscle and adipose tissue) in genetic and dietary-induced models of obesity and insulin resistance .	info:pmid/19251431#body:80	19251431	2009	Insulin and JNK: optimizing metabolic homeostasis and lifespan
obesity --+> MAPK8		QuantitativeChange	JNK activity is significantly elevated in obesity, and JNK1 gene deletion results in decreased adiposity, remarkably improved insulin sensitivity, and enhanced insulin receptor signaling capacity in mice.	info:pmid/12902351#body:263	12902351	2003	Prostate cancer cell-adipocyte interaction: leptin mediates androgen-independent prostate cancer cell proliferation through c-Jun NH2-terminal kinase.
obesity --+> MAPK8		QuantitativeChange	In mouse obesity models abnormal JNK activation was observed in several organs, increased JNK activity in adipose tissue was also shown during obesity (Hirosumi et al., 2002; Zhang et al., 2011).	info:pmid/25560393#cont:44	25560393	2015	JNK implication in adipocyte-like cell death induced by chemotherapeutic drug cisplatin
obesity --+> MAPK8		QuantitativeChange	Furthermore, JNK activity is elevated in high-fat diet-induced insulin resistance or in obese mice, and disruption of the JNK signaling pathway in mice has been shown to reduce or prevent insulin resistance [56,57].	info:pmid/20842028#cont:95	20842028	2010	Inflammatory signaling in skeletal muscle insulin resistance: Green signal for nutritional intervention?
obesity --+> MAPK8		QuantitativeChange	It has also been demonstrated that proinflammatory cytokines such as TNFa are increased during elevated free fatty acids conditions (7) and that c-Jun NH2-terminal kinase and I?B kinase-ß activity is elevated with increased adiposity (7, 22, 50).	info:pmid/19531640#body:230	19531640	2009	Effects of exercise training and diet on lipid kinetics during free fatty acid-induced insulin resistance in older obese humans with impaired glucose tolerance.
obesity --+> MAPK8		QuantitativeChange	As a consequence, deficiency of JNK1 attenuates obesity, hyperglycemia and hyperinsulinemia , and attenuation of JNK activity by an inhibitory JNK-interacting protein successfully counteracts JNK1-mediated diabetic features .	info:pmid/16054242#body:59	16054242	2005	Context-specific inhibition of JNKs: overcoming the dilemma of protection and damage
obesity --+> MAPK8		QuantitativeChange	In obese animals, deletion of the JNK-1 gene results in reversal of the obesity-induced increase in JNK activity and IRS-1 serine phosphorylation, whereas JNK-2 deficiency alone does not alter these significantly.	info:pmid/16306344#body:81	16306344	2005	Role of endoplasmic reticulum stress and c-Jun NH2-terminal kinase pathways in inflammation and origin of obesity and diabetes.
obesity --+> MAPK8		QuantitativeChange	Therefore, increased free fatty acids, endoplasmic reticulum stress, and/or reactive oxygen species in white adipose tissue of obese mice may induce CXCL14 transcription via the c-Jun N-terminal kinase-1.	info:pmid/19251036#body:44	19251036	2009	Chapter 5 CXCL14 and Insulin Action
obesity --+> MAPK8		QuantitativeChange	Our results revealed that both obesity and age significantly inhibited and stimulated phosphorylation of p38 mitogen-activated protein kinase and JNK, respectively, without affecting expression of total p38 mitogen-activated protein kinase or JNK.	info:pmid/20396382#body:286	20396382	2010	Interaction between age and obesity on cardiomyocyte contractile function: role of leptin and stress signaling.
obesity --+> MAPK8		QuantitativeChange	AgRP-specific ablation of p53 resulted in increased hypothalamic c-Jun N-terminal kinase (JNK) activity before the mice developed obesity, and central inhibition of JNK reversed the obese phenotype of these mice.	info:pmid/30143607#cont:8	30143607	2018	p53 in AgRP neurons is required for protection against diet-induced obesity via JNK1
obesity --+> MAPK8		QuantitativeChange	Our results revealed that both obesity and age significantly inhibited and stimulated phosphorylation of p38 mitogen-activated protein kinase and JNK, respectively, without affecting expression of total p38 mitogen-activated protein kinase or JNK.	info:pmid/20396382#cont:266	20396382	2010	Interaction between age and obesity on cardiomyocyte contractile function: Role of leptin and stress signaling
obesity --+> MAPK8		QuantitativeChange	In addition, diabetic and obese mice have increased skeletal muscle I?b kinase and JNK activities, whose pharmacological and genetic inhibition leads to an improvement in insulin sensitivity and glucose tolerance .	info:pmid/22360800#cont:63	22360800	2012	Mechanisms underlying skeletal muscle insulin resistance induced by fatty acids: Importance of the mitochondrial function
obesity --+> MAPK8		QuantitativeChange	Indeed, JNK1 activity is induced in muscle and adipose tissue of obese mice, and deletion of JNK1 or JIP1 in obese mice results in decreased insulin resistance relative to controls (11, 12).	info:pmid/17242197#body:355	17242197	2007	Src family kinases directly regulate JIP1 module dynamics and activation.
obesity --+> MAPK8		QuantitativeChange	Moreover, JNK1 deficiency has also been shown to protect mice from the development of insulin resistance by enhancing insulin signaling and reducing adiposity in diet-induced and genetic models of obesity .	info:pmid/17659259#body:9	17659259	2007	LPS-induced biomarkers in mice: A potential model for identifying insulin sensitizers
obesity --+> MAPK8		QuantitativeChange	Besides being activated by Toll-like receptor 4, JNK activity is induced in different pathophysiological states including infection, inflammation, obesity and hyperlipidemia, also as a consequence of ER stress [66], [67], [68].	info:pmid/21151908#body:250	21151908	2010	Atorvastatin improves survival in septic rats: effect on tissue inflammatory pathway and on insulin signaling.
obesity --+> MAPK8		QuantitativeChange	Moreover, JNK1 deficiency has also been shown to protect mice from the development of insulin resistance by enhancing insulin signaling and reducing adiposity in diet-induced and genetic models of obesity (13).	info:pmid/18728225#body:62	18728225	2008	Pharmacological characterization of a small molecule inhibitor of c-Jun kinase.
obesity --+> MAPK8		QuantitativeChange	JNK activity is elevated in obesity, and an absence of JNK1 results in decreased adiposity, significantly improved insulin sensitivity and enhanced insulin receptor signaling capacity in 2 different models of mouse obesity ( ).	info:pmid/17097148#body:467	17097148	2007	The role of intracellular signaling in insulin-mediated regulation of drug metabolizing enzyme gene and protein expression
obesity --+> MAPK8		QuantitativeChange	Transgenic mice with adipose tissue–specific overex-pression of dominant-negative JNK exhibit lipopolysaccharide reduced JNK activity in obese adipose tissue and lipopolysaccharide-stimulated peritoneal macrophages.	info:pmid/21270260#cont:118	21270260	2011	Selective inactivation of c-Jun NH2-terminal kinase in adipose tissue protects against diet-induced obesity and improves insulin sensitivity in both liver and skeletal muscle in mice
obesity --+> MAPK8		QuantitativeChange	JNK activity is also elevated in adipose tissue, liver and muscle tissues of obese subjects , further implicating the JNK pathway as a link between obesity, insulin action, and inflammation.	info:pmid/23408599#cont:15	23408599	2013	NF?B as a potent regulator of inflammation in human adipose tissue, influenced by depot, adiposity, T2DM status, and TNFa
obesity --+> MAPK8		QuantitativeChange	A recent study demonstrated not only that c-Jun N-terminal kinase activity was increased in animal models of obesity, but also that the absence of this protein reduced adiposity and improved insulin action in 2 different mouse obesity models .	info:pmid/16125531#body:124	16125531	2005	Hepatic adaptations to sucrose and fructose
obesity --+> MAPK8		QuantitativeChange	Our data indicate that increased JNK activity in placenta from obese women may be responsible for increased nuclear FOXO4 translocation and suggest that an analogous mechanism may occur leading to lower HIF-1a levels and decreased angiogenic gene expression.	info:pmid/24484739#body:113	24484739	2014	Maternal obesity is associated with a lipotoxic placental environment
obesity --+> MAPK8		QuantitativeChange	For example, in obesity, JNK activity is elevated in liver, muscle, and fat tissues, and loss of JNK prevents the development of type 2 diabetes mellitus in genetic and dietary mouse models of obesity (39).	info:pmid/19996383#body:312	19996383	2009	Increased rate of whole body lipolysis before and after nine days of bed rest in healthy young men born with low birth weight.
obesity --+> MAPK8		QuantitativeChange	For example, in obesity, JNK activity is elevated in liver, muscle, and fat tissues, and loss of JNK prevents the development of type 2 diabetes mellitus in genetic and dietary mouse models of obesity (39).	info:pmid/19996384#body:312	19996384	2009	EXERCISE MAINTAINS EUGLYCEMIA IN ASSOCIATION WITH DECREASED ACTIVATION OF cJUN NH2-TERMINAL KINASE AND SERINE PHOSPHORYLATION OF IRS1 IN THE LIVER OF ZDF RATS.
obesity --+> MAPK8		QuantitativeChange	In obesity, c-Jun N-terminal kinase activity is increased in the liver, muscle, and fat tissues, and loss of c-Jun N-terminal kinase1 prevents the development of Insulin resistance in both genetic and dietary models of obesity.	info:pmid/16952562#body:209	16952562	2006	Nonalcoholic Fatty Liver Disease: Cytokine-Adipokine Interplay and Regulation of Insulin Resistance
obesity --+> MAPK8		QuantitativeChange	In obesity, JNK activity is elevated in liver, muscle, and fat tissues, and loss of JNK1 prevents the development of insulin resistance and diabetes in both genetic and dietary mouse models of obesity (47).	info:pmid/15864338#body:160	15864338	2005	Inflammation, stress, and diabetes.
obesity --+> MAPK8		QuantitativeChange	Furthermore, JNK activity is increased in obesity, and JNK1-deficient mice exposed to a high-fat diet are less obese than controls and exhibit improved insulin sensitivity (28), suggesting that JNK plays a central role in obesity and insulin sensitivity.	info:pmid/14981264#body:167	14981264	2004	The voltage-gated potassium channel Kv1.3 regulates peripheral insulin sensitivity.
obesity --+> MAPK8		QuantitativeChange	For example, c-jun N-terminal kinase (JNK; specifically JNK1, one of three JNK isoforms that belong to the MAPK superfamily) can be activated by several inputs, including reactive oxygen species and ER stress , and JNK activity is elevated in tissues of obese mice .	info:pmid/21163347#body:67	21163347	2011	Oxidative stress and the etiology of insulin resistance and type 2 diabetes
obesity --+> MAPK8		QuantitativeChange	JNK1 activity is elevated in liver, muscle, and adipose tissue in obese mice (13) and in skeletal muscle from obese and type 2 diabetic humans where it is correlated with increased phosphorylation of IRS-1 on Ser307 (5).	info:pmid/18728225#body:61	18728225	2008	Pharmacological characterization of a small molecule inhibitor of c-Jun kinase.
obesity --+> MAPK8		QuantitativeChange	Therefore, it is tempting to speculate that the observations that animal models of obesity have abnormally elevated JNK activity and that JNK1 knock-out mice on obesity-inducing diets are protected against adiposity and insulin resistance (37) are related to cPLA2a-mediated formation of lipid droplets.	info:pmid/19778898#body:276	19778898	2009	JNK and ceramide kinase govern the biogenesis of lipid droplets through activation of group IVA phospholipase A2.
obesity --+> MAPK8		QuantitativeChange	JNK activity has been shown to be elevated in many animal models of obesity, by insulin, free fatty acid, endoplasmic reticulum stress, inflammatory cytokines, and bacterial LPS, and has been implicated as a mediator of obesity-associated insulin resistance (30-36).	info:pmid/18025411#body:193	18025411	2008	In vivo effects of insulin and free fatty acids on matrix metalloproteinases in rat aorta.
obesity --+> MAPK8		QuantitativeChange	The protective role of germline deletion of JNK1 against obesity and insulin resistance could be attributed to loss of JNK1 activity in the brain, whereas selective hepatic deletion of JNK1 has the opposite effect, that is, an increase in insulin resistance.	info:pmid/22307032#body:122	22307032	2012	Hepatic Cannabinoid Receptor-1 Mediates Diet-Induced Insulin Resistance via Inhibition of Insulin Signaling and Clearance in Mice
obesity --+> MAPK8		QuantitativeChange	Total c-Jun NH2-terminal kinase activity, predominantly c-Jun NH2-terminal kinase1, is increased in obese mice (86); c-Jun NH2-terminal kinase1 knockout mice gain less weight and are protected against diet-induced insulin resistance or insulin resistance associated with a genetic model of obesity (ob/ob) (86).	info:pmid/15793228#body:186	15793228	2005	A burning question: does an adipokine-induced activation of the immune system mediate the effect of overnutrition on type 2 diabetes?
obesity --+> MAPK8		QuantitativeChange	JNK1 has been shown to interfere with insulin action in cultured cells (15); JNK activity is abnormally elevated in obesity, and an absence of JNK1 results in decreased adiposity, improved insulin sensitivity, and enhanced insulin receptor signaling in two different mouse models of obesity (9).	info:pmid/19258436#body:57	19258436	2009	c-Jun NH2-terminal kinase activity in subcutaneous adipose tissue but not nuclear factor-kappaB activity in peripheral blood mononuclear cells is an independent determinant of insulin resistance in healthy individuals.
obesity --+> MAPK8		QuantitativeChange	Only one other study demonstrated that JNK1 activity in skeletal muscle was increased in obesity and type 2 diabetes and was an independent determinant of insulin resistance as measured by euglycemic clamp (22), but in that study adipose tissue and peripheral blood mononuclear cells were not examined.	info:pmid/19258436#body:66	19258436	2009	c-Jun NH2-terminal kinase activity in subcutaneous adipose tissue but not nuclear factor-kappaB activity in peripheral blood mononuclear cells is an independent determinant of insulin resistance in healthy individuals.
obesity --+> MAPK8		QuantitativeChange	At first sight these results seem difficult to reconcile with recent work on the role of JNK signalling in animal models, because elevated JNK activity has been associated with obesity and insulin resistance, and mice lacking JNK1 are both resistant to diet-induced obesity and also exhibit insulin sensitivity (Hirosumi et al., 2002[Go]).	info:pmid/17093265#body:189	17093265	2006	Diverse physiological functions for dual-specificity MAP kinase phosphatases.
obesity --+> MAPK8		QuantitativeChange	First, although whole-body JNK1 deficiency in mice results in improved insulin sensitivity and enhanced insulin receptor signaling in obese mice , hepatic JNK1 is required to maintain insulin sensitivity and prevent hepatic steatosis , and JNK1 in hematopoietic cells of adipose tissue promotes insulin resistance .	info:pmid/21703863#body:87	21703863	2011	Stressed out about obesity: IRE1a-XBP1 in metabolic disorders
obesity --+> MAPK8		QuantitativeChange	... insulin resistance in obese rodents during high-fat feeding or lipid infusion.57 We have also shown that high-dose salicylate therapy for 2 weeks reduced fasting hyperglycemia and basal hepatic glucose production and improved peripheral glucose uptake in patients with type 2 diabetes.58 Hotamisligil et al identified another inflammatory serine kinase potentially involved in inducing serine ph…	info:pmid/15824195#body:100	15824195	2005	Mechanisms of insulin resistance in humans and possible links with inflammation.
obesity --+> MAPK8		QuantitativeChange	Indeed, total JNK activity was also significantly elevated in the obese mice [ ].	info:doi/10.1016/j.ddstr.2005.05.008#body:16		2005	Endoplasmic reticulum stress and the c-Jun N-terminal kinase pathway in insulin resistance
obesity --+> MAPK8		QuantitativeChange	Obesity increases c-Jun amino terminal kinase (JNK) activity, which in turn impairs insulin and GLP-1 signaling.28,29	info:doi/10.1161/CIRCULATIONAHA.114.011791#cont:151		2015	Rapid and body weight-independent improvement of endothelial and high-density lipoprotein function after Roux-en-Y gastric bypass role of glucagon-like peptide-1
obesity --+> MAPK8		QuantitativeChange	Prada et al reported that c-Jun NH 2-terminal kinase activity was elevated in the hypothalamus of obese rats consuming a high fat diet .	info:doi/10.1016/j.cellsig.2006.12.010#body:145		2007	Akyrin repeat and SOCS box containing protein 4 (Asb-4) interacts with GPS1 (CSN1) and inhibits c-Jun NH 2-terminal kinase activity
obesity --+> MAPK8		QuantitativeChange	In a manner similar to its effect on nuclear factor-?B, obesity increases the activity of JNK in liver, muscle, and adipose tissues .	info:doi/10.1016/j.jnutbio.2014.10.010#body:95		2014	Preventive effects of bitter melon (Momordica Charantia) against insulin resistance and diabetes are associated with the inhibition of NF-?B and JNK pathways in high fat-fed OLETF rats
obesity --+> MAPK8		QuantitativeChange	Hirosumi et al reported that c-Jun NH 2-terminal kinase activity is elevated in obesity and that suppression of c-Jun NH 2-terminal kinase1 results in decreased adiposity and improved insulin sensitivity .	info:doi/10.1016/j.cellsig.2006.12.010#body:144		2007	Akyrin repeat and SOCS box containing protein 4 (Asb-4) interacts with GPS1 (CSN1) and inhibits c-Jun NH 2-terminal kinase activity
obesity --+> MAPK8		QuantitativeChange	Therefore, increased free fatty acids, endoplasmic reticulum stress, and/or reactive oxygen species in white adipose tissue of obese mice may induce CXCL14 transcription via the c-Jun N-terminal kinase-1.	info:doi/10.1016/S0083-6729(08)00605-5#body:44		2009	Chapter 5 CXCL14 and Insulin Action
obesity --+> MAPK8		QuantitativeChange	Finally, obese mice display elevated JNK levels in adipose, liver, and muscle tissue; similar mice in a JNK1 -/- background (but not JNK2 -/-) have lower Ser 307 IRS-1 and circulating insulin and plasma glucose , indicating that JNK1 may be a novel therapeutic target for obesity and type 2 diabetes.	info:doi/10.1016/S0014-5793(03)00972-4#body:12		2003	Phosphorylation of insulin receptor substrate-1 serine 307 correlates with JNK activity in atrophic skeletal muscle
obesity --+> MAPK8		QuantitativeChange	This is consistent with previous studies that reported that activities of JNK and IKKb are increased in diabetic and obese mice or by saturated fatty acids (28,29) and that these increases are associated with marked inhibition of the action of insulin, due to the phosphorylation of serine residues on IRS-1 and the consequent inhibition of phosphorylation of tyrosine residues (5,30).	info:doi/10.1590/1414-431X20144238#cont:152		2015	Silibinin improves palmitate-induced insulin resistance in C2C12 myotubes by attenuating IRS-1/PI3K/AKt pathway inhibition
obesity --+> IDO1		QuantitativeChange	IDO1 expression is increased in obesity.	info:pmid/22592557#cont:182	22592557	2012	Tryptophan metabolism activation by indoleamine 2,3-dioxygenase in adipose tissue of obese women: An attempt to maintain immune homeostasis and vascular tone
obesity --+> IDO1		QuantitativeChange	Indoleamine 2,3-dioxygenase is also overexpressed in the liver and adipose tissue in obese subjects [16].	info:pmid/24039933#cont:228	24039933	2013	Effects of Indoleamine 2,3-Dioxygenase Deficiency on High-Fat Diet-Induced Hepatic Inflammation
obesity --+> IDO1		QuantitativeChange	The Indoleamine 2,3-dioxygenase expression is also enhanced in the liver and adipose tissue in obese individuals [16].	info:pmid/24039933#cont:28	24039933	2013	Effects of Indoleamine 2,3-Dioxygenase Deficiency on High-Fat Diet-Induced Hepatic Inflammation
obesity --+> IDO1		QuantitativeChange	Obese adults have strikingly increased kynurenine serum levels and dramatically enhanced kynurenine/tryptophan ratio (IDO1 activity), suggesting obesity activates IDO1 [74].	info:pmid/28314892#cont:202	28314892	2017	Abnormal kynurenine pathway of tryptophan catabolism in cardiovascular diseases
obesity --+> IDO1		QuantitativeChange	We show that IDO1 expression is enhanced in human obesity, especially in adipose tissue in which chronic inflammation is responsible for many of the metabolic disturbances related to overweight.	info:pmid/22592557#cont:275	22592557	2012	Tryptophan metabolism activation by indoleamine 2,3-dioxygenase in adipose tissue of obese women: An attempt to maintain immune homeostasis and vascular tone
obesity --+> IDO1		QuantitativeChange	As severely obese individuals also display increased peripheral indoleamine 2,3-dioxygenase activity ( ), peripheral cytokine production and indoleamine 2,3-dioxygenase activation may be relevant to the onset of emotional and cognitive alterations in obesity.	info:pmid/24681251#body:13	24681251	2014	Diet-induced obesity progressively alters cognition, anxiety-like behavior and lipopolysaccharide-induced depressive-like behavior: Focus on brain indoleamine 2,3-dioxygenase activation
obesity --+> IDO1		QuantitativeChange	The expression of several kynurenine pathway enzyme genes including IDO1, kynureninase, kynurenine 3-monoxygenase, and kynurenine aminotransferase III is significantly increased in the omental adipose tissue of obese women compared to lean subjects.	info:pmid/28585214#cont:167	28585214	2017	The interactions between kynurenine, folate, methionine and pteridine pathways in obesity
obesity --+> IDO1		QuantitativeChange	Compared with lean controls, it was observed that IDO1 is overexpressed in adipose tissues (P = 0.0004 and P = 4.909 10-6 for subcutaneous and omental tissue, respectively), as well as in the liver (P = 0.0005) of obese subjects (Fig. 3, A and B).	info:pmid/22592557#cont:190	22592557	2012	Tryptophan metabolism activation by indoleamine 2,3-dioxygenase in adipose tissue of obese women: An attempt to maintain immune homeostasis and vascular tone
obesity --+> IDO1		QuantitativeChange	The mRNA expression of several kynurenine pathway enzyme genes, including IDO1, KYNU, KMO, and KAT III (CCBL2) is increased in the omental adipose tissue of obese women in ABOS (Biological Atlas of Severe Obesity, ClinicalGov NCT01129297) cohort compared to lean [77] (Table 2).	info:pmid/28314892#cont:244	28314892	2017	Abnormal kynurenine pathway of tryptophan catabolism in cardiovascular diseases
obesity ---| CCKAR		QuantitativeChange	The lack of CCK-AR in Otsuka Long-Evans Tokushima fatty rats results in hyperphagia and obesity.	info:pmid/15123537#abs:2	15123537	2004	Differential roles for cholecystokinin a receptors in energy balance in rats and mice.
obesity ---| CCKAR		QuantitativeChange	cholecystokinin1 receptor deficiency results in hyperphagia and obesity of Otsuka Long-Evans Tokushima Fatty rats but not in mice.	info:pmid/17409266#abs:2	17409266	2007	Differential body weight and feeding responses to high-fat diets in rats and mice lacking cholecystokinin 1 receptors.
obesity ---| CCKAR		QuantitativeChange	Together, these data are consistent with the interpretation that the lack of CCK-A receptors in Otsuka Long-Evans Tokushima Fatty rats results in a satiety deficit leading to increases in meal size, overall hyperphagia, and obesity.	info:pmid/29586918#abs:5	29586918	1998	Disordered food intake and obesity in rats lacking cholecystokinin A receptors.
obesity ---| CCKAR		QuantitativeChange	Together, these data are consistent with the interpretation that the lack of CCK-A receptors in Otsuka Long-Evans Tokushima Fatty rats results in a satiety deficit leading to increases in meal size, overall hyperphagia, and obesity.	info:pmid/9530226#abs:5	9530226	1998	Disordered food intake and obesity in rats lacking cholecystokinin A receptors.
obesity ---| CCKAR		QuantitativeChange	The lack of CCK-AR in Otsuka Long-Evans Tokushima fatty rats results in hyperphagia and obesity.	info:pmid/15123537#body:47	15123537	2004	Differential roles for cholecystokinin a receptors in energy balance in rats and mice.
obesity ---| CCKAR		QuantitativeChange	It is considered that hyperleptinemia due to obesity is further enhanced by CCK-A receptor deficiency.	info:pmid/17884440#body:118	17884440	2007	Adrenocortical insufficiency in Otsuka Long-Evans Tokushima Fatty rats, a type 2 diabetes mellitus model
obesity ---| CCKAR		QuantitativeChange	The Otsuka Long-Evans Tokushima Fatty rat is another model with mild obesity and noninsulin-dependent diabetes mellitus due to a lack of functional CCK-A receptors.	info:pmid/11054597#body:207	11054597	2000	Neuropeptides and obesity
obesity ---| CCKAR		QuantitativeChange	Similar to islets from obese mice, MIN6 cells express high amounts of Cck mRNA and reduced Cckar mRNA levels (Fig. 5, A–C).	info:pmid/26394663#cont:497	26394663	2015	Cholecystokinin expression in the ß-cell leads to increased ß-cell area in aged mice and protects from streptozotocin-induced diabetes and apoptosis
obesity ---| CCKAR		QuantitativeChange	In support of this view, lack of cholecystokinin 1 receptors results in increased expression of Npy in the dorsomedial hypothalamus of Otsuka Long-Evans Tokushima Fatty rats, contributing to their hyperphagia and obesity [ , ], whereas knockdown of neuropeptide Y in the dorsomedial hypothalamus ameliorates these alterations [ ].	info:pmid/29559223#body:74	29559223	2018	Effects of physical exercise on food intake and body weight: Role of dorsomedial hypothalamic signaling
obesity ---| CCKAR		QuantitativeChange	Interestingly, a recent study with T2DM model rats (Otsuka Long-Evans Tokushima Fatty rats), which are characterized by hyperphagia-induced obesity and T2DM due to spontaneous lack of cholecystokinin 1 receptors that inhibit food intake action, revealed that chronic administration of ezetimibe increased serum glucagon-like peptide-1 and improved hyperglycemia.42)	info:pmid/29311470#cont:119	29311470	2018	Associations between lifestyle-related diseases and transporters involved in intestinal absorption and biliary excretion of cholesterol
obesity ---| CCKAR		QuantitativeChange	In OLETF rats (Cholecystokinin) 1 receptor deficiency causes hyperphagia and obesity [21].	info:doi/10.2174/138920311795906709#cont:62		2011	Alterations in the peptidergic regulation of energy balance in the course of aging
obesity --+> POSTN		QuantitativeChange	Patients with both obesity and type 2 diabetes mellitus had the highest periostin levels.	info:pmid/27313402#abs:3	27313402	2016	Plasma Periostin Levels Are Increased in Chinese Subjects with Obesity and Type 2 Diabetes and Are Positively Correlated with Glucose and Lipid Parameters.
obesity --+> POSTN		QuantitativeChange	These results suggested that Chinese patients with obesity and type 2 diabetes mellitus had significantly higher plasma periostin levels.	info:pmid/27313402#abs:6	27313402	2016	Plasma Periostin Levels Are Increased in Chinese Subjects with Obesity and Type 2 Diabetes and Are Positively Correlated with Glucose and Lipid Parameters.
obesity --+> POSTN		QuantitativeChange	We confirmed that EGR1, periostin, and FOSB mRNA expression was induced in UCs from overweight/obese mothers, while endothelin receptor B, KLF10, PEG3, and EGLN3 expression was decreased.	info:pmid/24819376#abs:6	24819376	2014	Maternal pregravid obesity changes gene expression profiles toward greater inflammation and reduced insulin sensitivity in umbilical cord.
obesity --+> POSTN		QuantitativeChange	Patients with both obesity and type 2 diabetes mellitus had the highest periostin levels.	info:pmid/27313402#cont:12	27313402	2016	Plasma Periostin Levels Are Increased in Chinese Subjects with Obesity and Type 2 Diabetes and Are Positively Correlated with Glucose and Lipid Parameters
obesity --+> POSTN		QuantitativeChange	Patients with both obesity and type 2 diabetes mellitus had the highest plasma periostin levels (Figure 2).	info:pmid/27313402#cont:100	27313402	2016	Plasma Periostin Levels Are Increased in Chinese Subjects with Obesity and Type 2 Diabetes and Are Positively Correlated with Glucose and Lipid Parameters
obesity --+> POSTN		QuantitativeChange	These results suggested that Chinese patients with obesity and type 2 diabetes mellitus had significantly higher plasma periostin levels.	info:pmid/27313402#cont:15	27313402	2016	Plasma Periostin Levels Are Increased in Chinese Subjects with Obesity and Type 2 Diabetes and Are Positively Correlated with Glucose and Lipid Parameters
obesity --+> POSTN		QuantitativeChange	Our research group reported that plasma periostin levels are elevated among Chinese subjects with obesity and type 2 diabetes mellitus, and correlated with chronic inflammation and insulin resistance [14].	info:pmid/29349642#cont:30	29349642	2018	Increased serum periostin concentrations are associated with the presence of diabetic retinopathy in patients with type 2 diabetes mellitus
obesity --+> POSTN		QuantitativeChange	In this study, we found that Chinese patients with obesity and type 2 diabetes mellitus have significantly higher plasma periostin levels than healthy subjects and that periostin is strongly associated with triglyceride metabolism, chronic inflammation, and insulin resistance.	info:pmid/27313402#cont:139	27313402	2016	Plasma Periostin Levels Are Increased in Chinese Subjects with Obesity and Type 2 Diabetes and Are Positively Correlated with Glucose and Lipid Parameters
obesity --+> POSTN		QuantitativeChange	Interestingly, serum periostin levels were also elevated in obese mice (Supplemental Figure 1, B–D).	info:doi/10.1172/JCI74438#cont:60		2014	Periostin promotes liver steatosis and hypertriglyceridemia through downregulation of PPARa
obesity --+> POSTN		QuantitativeChange	Hepatic periostin expression is upregulated in obese mice and humans with fatty liver disease.	info:doi/10.1172/JCI74438#cont:38		2014	Periostin promotes liver steatosis and hypertriglyceridemia through downregulation of PPARa
obesity --+> POSTN		QuantitativeChange	Indeed, Postn mRNA and periostin protein levels were markedly increased in the liver of the obese mice compared with lean controls (Figure 1, B and C).	info:doi/10.1172/JCI74438#cont:59		2014	Periostin promotes liver steatosis and hypertriglyceridemia through downregulation of PPARa
obesity --+> POSTN		QuantitativeChange	Plasma periostin levels are increased in Chinese subjects with obesity and type 2 diabetes and are positively corre-lated with glucose and lipid parameters.	info:doi/10.1194/jlr.P077776#cont:562		2017	High density lipoproteins and type 2 inflammatory biomarkers are negatively correlated in atopic asthmatics
obesity --+> SGK1		QuantitativeChange	Here, we report that fasting or obesity with hyperphagia increased hypothalamic SGK-1 gene expression.	info:pmid/16630541#abs:2	16630541	2006	Induction of hypothalamic serum- and glucocorticoid-induced protein kinase-1 gene expression and its relation to plasma des-acyl ghrelin in energy homeostasis in mice.
obesity --+> SGK1		QuantitativeChange	Furthermore, SGK1 mRNA and protein were overexpressed in the adipose tissue of mice and humans with obesity and type 2 diabetes.	info:pmid/24035040#abs:7	24035040	2013	SGK1 is regulated by metabolic-related factors in 3T3-L1 adipocytes and overexpressed in the adipose tissue of subjects with obesity and diabetes.
obesity --+> SGK1		QuantitativeChange	Compared with normal subjects, humans with obesity and type 2 diabetes mellitus exhibited enhanced SGK1 mRNA expression in WAT ( B).	info:pmid/24035040#body:90	24035040	2013	SGK1 is regulated by metabolic-related factors in 3T3-L1 adipocytes and overexpressed in the adipose tissue of subjects with obesity and diabetes
obesity --+> SGK1		QuantitativeChange	For example, plasma aldosterone as well as renal Sgk1 expression were increased in obese db/db mice, which have a nonfunctional leptin receptor [69, 70].	info:pmid/20533072#cont:177	20533072	2010	Activation of the aldosterone/mineralocorticoid receptor system in chronic kidney disease and metabolic syndrome
obesity --+> SGK1		QuantitativeChange	Gene expression of serum- and glucocorticoid-inducible kinase1 , a downstream molecule of mineralocorticoid receptor signaling, was also upregulated in the kidney of the obese spontaneously hypertensive rats.	info:pmid/20176994#body:72	20176994	2010	Mineralocorticoid receptors, salt-sensitive hypertension, and metabolic syndrome.
obesity --+> SGK1		QuantitativeChange	mineralocorticoid receptor and SGK1 expression and aldosterone synthesis enzyme expression in kidneys from HFD-fed mice Whether the aldosterone signaling pathway was augmented in kidneys from obese mice was examined.	info:pmid/22184057#cont:317	22184057	2012	Role of mineralocorticoid receptor/Rho/Rho-kinase pathway in obesity-related renal injury
obesity --+> SGK1		QuantitativeChange	Because increased SGK1 expression was also detected in the adipose tissue of obese mice and humans without diabetes, we hypothesize that excessive SGK1 expression is not just a secondary change to hyperglycemia.	info:pmid/24035040#body:116	24035040	2013	SGK1 is regulated by metabolic-related factors in 3T3-L1 adipocytes and overexpressed in the adipose tissue of subjects with obesity and diabetes
obesity --+> SGK1		QuantitativeChange		Admin imported
obesity --+> SGK1		QuantitativeChange	Li et al. showed that Sgk1 gene expression is increased in Adipose tissue of obese subjects (Li et al. 2013).	info:doi/10.1530/JOE-18-0314#cont:239		2018	Minor role of mature adipocyte mineralocorticoid receptor in high-fat diet-induced obesity
obesity ---| TRH		QuantitativeChange	The present results also suggest that some underlying mechanisms of this reduction in adiposity include decreased food intake, elevated energy expenditure, augmented sympathetic activation of adipose tissue, and increased expression of CRH and thyroid-releasing hormone expression within the hypothalamus.	info:pmid/21862725#cont:257	21862725	2011	Central angiotensin II has catabolic action at white and brown adipose tissue
obesity ---| TRH		QuantitativeChange	Consistent with lower Trh expression found in the junctional zone of obesity dams, mRNA expression of Dio2 (P < 0.001), thyroid hormone receptorsa (P < 0.001), thyroid hormone receptorsß (P < 0.05), thyroid-stimulating hormone (Tsh, P < 0.05), Ucp2 (P < 0.01), Ucp3 (P < 0.05), Me1 (P < 0.05) and myelin basic protein (P < 0.05) was significantly reduced in obese placenta when compared to lean, sug…	info:pmid/25449029#body:71	25449029	2014	RNA-seq analysis of the rat placentation site reveals maternal obesity-associated changes in placental and offspring thyroid hormone signaling
obesity ---| TRH		QuantitativeChange	Consistent with lower Trh expression found in the junctional zone of obesity dams, mRNA expression of Dio2 (P < 0.001), thyroid hormone receptorsa (P < 0.001), thyroid hormone receptorsß (P < 0.05), thyroid-stimulating hormone (Tsh, P < 0.05), Ucp2 (P < 0.01), Ucp3 (P < 0.05), Me1 (P < 0.05) and myelin basic protein (P < 0.05) was significantly reduced in obese placenta when compared to lean, sug…	info:doi/10.1016/j.placenta.2014.09.015#body:71		2014	RNA-seq analysis of the rat placentation site reveals maternal obesity-associated changes in placental and offspring thyroid hormone signaling
obesity ---| BGLAP		QuantitativeChange	Serum osteocalcin levels were significantly decreased in diabetic obese postmenopausal group compared to their respective healthy group (P < 0.004).	info:pmid/25834535#abs:5	25834535	2015	Bone turnover biomarkers in obese postmenopausal Saudi women with type-II diabetes mellitus.
obesity ---| BGLAP		QuantitativeChange	In conclusion, elevated serum preptin and decreased osteocalcin concentrations, together with insulin resistance, are associated with obesity and overweight.	info:pmid/25675353#abs:9	25675353	2015	Relationships between preptin and osteocalcin in obese, overweight, and normal weight adults.
obesity ---| BGLAP		QuantitativeChange	In addition, serum osteocalcin levels were significantly decreased in obese and overweight subjects with visceral obesity (12.7±3.2) compared to those without visceral obesity (18.6±4.9).	info:pmid/20831864#abs:6	20831864	2010	Serum osteocalcin is related to abdominal obesity in Korean obese and overweight men.
obesity ---| BGLAP		QuantitativeChange	Increased serum osteocalcin levels were accompanied by a decreasing trend in all anthropometric indices of obesity, systolic blood pressure, blood glucose, insulin resistance index, triglycerides, free fatty acid, and C-reactive protein levels (all P < 0.05).	info:pmid/23162093#abs:7	23162093	2013	Inverse relationship between serum osteocalcin levels and visceral fat area in Chinese men.
obesity ---| BGLAP		QuantitativeChange	For example, lack of osteocalcin promotes obesity ( ).	info:pmid/26051940#body:216	26051940	2015	ASXL2 Regulates Glucose, Lipid, and Skeletal Homeostasis
obesity ---| BGLAP		QuantitativeChange	Also lower osteocalcin levels have been stated among obese children and adolescents who were deficient in vitamin D4.	info:pmid/26636521#cont:30	26636521	2015	Interrelationship between bone turnover markers, calciotropic hormones and leptin in obese Saudi children
obesity ---| BGLAP		QuantitativeChange	Lower Osteocalcin levels have been described among obese children and adolescents who were deficient in vitamin D (12, 13).	info:pmid/23712984#cont:25	23712984	2013	A cross-sectional study of osteocalcin and body fat measures among obese adolescents
obesity ---| BGLAP		QuantitativeChange	In addition, obese individuals and patients with T2DM have lower circulating levels of OC as well as lower undercarboxylated osteocalcin concentrations (up ...	info:pmid/28289780#cont:70	28289780	2017	Multifaceted interaction of bone, muscle, lifestyle interventions and metabolic and cardiovascular disease: role of osteocalcin
obesity ---| BGLAP		QuantitativeChange	Similarly, a deficiency in osteocalcin was a risk factor for other metabolic disorders such as obesity, hypertension, and metabolic syndrome (28 –30).	info:pmid/26529629#cont:240	26529629	2016	Low level of osteocalcin is related with arterial stiffness in Korean adults: An inverse j-shaped relationship
obesity ---| BGLAP		QuantitativeChange	Puig J et al found that lower serum osteocalcin concentrations are associated with brain microstructural changes and worse cognitive performance in obese subjects.	info:pmid/29126874#body:71	29126874	2017	Decreased serum undercarboxylated osteocalcin is associated with cognitive impairment in male patients with type 2 diabetes
obesity ---| BGLAP		QuantitativeChange	Serum osteocalcin concentrations have also been reported to be significantly reduced in obese children and negatively related to leptin concentration and insulin resistance, but not to adiponectin .	info:pmid/26055108#body:127	26055108	2015	New insights into the biology of osteocalcin
obesity ---| BGLAP		QuantitativeChange	Although not assessed in the present study, one may assume hyperleptinemia associated to increased fat mass contributed to the lower osteocalcin and ucOC levels observed in overweight and obese participants.	info:pmid/23339653#cont:213	23339653	2013	Serum under-carboxylated osteocalcin levels in women with polycystic ovary syndrome: Weight-dependent relationships with endocrine and metabolic traits
obesity ---| BGLAP		QuantitativeChange	Notably, our findings showed that obese mice have reduced levels of plasma uncarboxylated osteocalcin, and that Bglap expression in femur is negatively correlated with body weight and white adipose tissue weight.	info:pmid/29183784#body:139	29183784	2017	Osteocalcin improves insulin resistance and inflammation in obese mice: Participation of white adipose tissue and bone
obesity ---| BGLAP		QuantitativeChange	However, high-fat and high-sucrose diet feeding did not affect the levels of plasma osteocalcin, whereas the levels of osteocalcin mRNA in tibia were significantly increased in obese female mice compared with mice fed a normal diet in the present study.	info:pmid/24605827#cont:214	24605827	2014	Plasminogen activator inhibitor-1 deficiency ameliorates insulin resistance and hyperlipidemia but not bone loss in obese female mice
obesity ---| BGLAP		QuantitativeChange	Results: Increased serum osteocalcin levels were accompanied by a decreasing trend in all anthropometric indices of obesity, systolic blood pressure, blood glucose, insulin resistance index, triglycerides, free fatty acid, and C-reactive protein levels (all P < 0.05).	info:pmid/23162093#cont:10	23162093	2013	Inverse relationship between serum osteocalcin levels and visceral fat area in Chinese men
obesity ---| BGLAP		QuantitativeChange	Meanwhile, obese mice also displayed elevated blood glucose, a higher insulin level, and a decreased osteocalcin level (Figure 1, A–H), and the serum osteocal-cin level was elevated significantly in mice fed either a normal diet or a high-fat diet implanted with osteocalcin compared with that in mice implanted with vehicle (Figure 1I).	info:pmid/23407450#cont:136	23407450	2013	Osteocalcin reverses endoplasmic reticulum stress and improves impaired insulin sensitivity secondary to diet-induced obesity through nuclear factor-kb signaling pathway
obesity ---| BGLAP		QuantitativeChange	Circulating osteocalcin levels are reduced in humans and in rodent models of obesity and insulin resistance (16, 20, 31–34), and this effect is particularly prominent in models with coincident obesity and bone loss, such as Zucker rats (12) and leptin receptor– deficient (db/db) mice (16).	info:pmid/28323991#cont:37	28323991	2017	Whole-body vibration mimics the metabolic effects of exercise in male leptin receptor-deficient mice
obesity ---| BGLAP		QuantitativeChange	Using knockout mice, Lee et al. (18) recently demonstrated that osteocalcin deficiency was associated with decreased insulin and adiponectin secretion, insulin resistance, and hyperglycemia as well as increased adiposity, suggesting novel interactions between bone and glucose metabolism.	info:pmid/19880791#body:66	19880791	2009	Associations between Body Composition, Circulating Interleukin-1 Receptor Antagonist, Osteocalcin, and Insulin Metabolism in Active Acromegaly.
obesity ---| BGLAP		QuantitativeChange	The lower serum osteocalcin levels in obesity with increasing percentage of body fat and visceral fat area are indicative of reduced osteoblast activity during bone formation.	info:doi/10.1097/MPG.0000000000000243#cont:118		2014	Relation between serum osteocalcin levels and body composition in obese children
obesity --+> PLIN5		QuantitativeChange	We observed that PLIN5 expression was elevated in class I obesity and attenuated in severe obesity, compared to lean.	info:pmid/23512750#cont:319	23512750	2013	Reduced skeletal muscle oxidative capacity and elevated ceramide but not diacylglycerol content in severe obesity
obesity --+> PLIN5		QuantitativeChange	Because PLIN5 is usually overexpressed in obese animals and is an important regulator of lipolysis, we performed histology analysis of liver sections from control and Notch1 knockout mice	info:pmid/27428080#cont:143	27428080	2016	Hepatic Notch1 deletion predisposes to diabetes and steatosis via glucose-6-phosphatase and perilipin-5 upregulation
obesity --+> PLIN5		QuantitativeChange	In the current study, we used muscle fibre type-specific methods to investigate the hypothesis that sprint interval training and moderate-intensity continuous training in obese individuals would augment protein expression of PLIN2, PLIN3 and PLIN5.	info:pmid/28736444#cont:44	28736444	2017	Lipid droplet remodelling and reduced muscle ceramides following sprint interval and moderate-intensity continuous exercise training in obese males
obesity --+> PLIN5		QuantitativeChange	These data suggest that OXPAT expression in subcutaneous adipose tissue is decreased with obesity and, moreover, that the decrease in OXPAT with insulin resistance is driven predominantly by the association between obesity and insulin resistance. [Figure 8] View larger version (14K): [in this window] [in a new window] .	info:pmid/17130488#body:338	17130488	2006	OXPAT/PAT-1 is a PPAR-induced lipid droplet protein that promotes fatty acid utilization.
obesity ---| ACVR1C		QuantitativeChange	In the SOS Sib Pair study, adipose tissue ALK7 expression was markedly decreased in the obese compared to the lean siblings ( p = 4 × 10 -31).	info:pmid/19275893#body:72	19275893	2009	ALK7 expression is specific for adipose tissue, reduced in obesity and correlates to factors implicated in metabolic disease
obesity ---| ACVR1C		QuantitativeChange	Furthermore, ALK7 deficiency in the obese state ameliorates obesity-induced glucose intolerance and insulin resistance in vivo.	info:pmid/22933117#cont:29	22933117	2013	Activin receptor-like kinase 7 suppresses lipolysis to accumulate fat in obesity through downregulation of peroxisome proliferator-activated receptor ? and C/EBPa
obesity ---| ACVR1C		QuantitativeChange	This idea is supported by our observation that both INHBB and ALK7 expression are highly regulated by obesity and the expression levels correlate with metabolic parameters.	info:pmid/19275893#body:98	19275893	2009	ALK7 expression is specific for adipose tissue, reduced in obesity and correlates to factors implicated in metabolic disease
obesity ---| ACVR1C		QuantitativeChange	Gene Expression Omnibus DataSets3665 shows that the expression of ACVR1C is decreased significantly (P,0.05; Figure 5C) in the adipose tissue from obese diabetic women compared to control women, which indicates that ACVR1C may be a contributing factor to obese diabetic symptoms.	info:pmid/23741331#cont:521	23741331	2013	Identification of Novel Tissue-Specific Genes by Analysis of Microarray Databases: A Human and Mouse Model
obesity --+> C1QTNF6		QuantitativeChange	Logistic regression analysis revealed that high serum CTRP6 levels are markedly associated with overweight/obese.	info:pmid/31412378#abs:7	31412378	2019	Circulating CTRP6 Levels are Increased in Overweight or Obese Chinese Individuals and Associated with Insulin Resistance Parameters: A Pilot Study.
obesity --+> C1QTNF6		QuantitativeChange	Expression levels of CTRP1, CTRP2, CTRP3, CTRP6 and CTRP7 transcripts are up-regulated in 8-week-old obese (ob/ob) mice relative to lean controls.	info:pmid/18783346#abs:5	18783346	2008	Molecular, biochemical and functional characterizations of C1q/TNF family members: adipose-tissue-selective expression patterns, regulation by PPAR-gamma agonist, cysteine-mediated oligomerizations, combinatorial associations and metabolic functions.
obesity --+> C1QTNF6		QuantitativeChange	Expression levels of CTRP1, CTRP2, CTRP3, CTRP6 and CTRP7 transcripts are up-regulated in 8-week-old obese (ob/ob) mice relative to lean controls.	info:pmid/18783346#body:29	18783346	2008	Molecular, biochemical and functional characterizations of C1q/TNF family members: adipose-tissue-selective expression patterns, regulation by PPAR-gamma agonist, cysteine-mediated oligomerizations, combinatorial associations and metabolic functions.
obesity --+> C1QTNF6		QuantitativeChange	In addition, CTRP6 expression was up-regulated in the visceral and subcutaneous adipose tissues in obese animals and positively correlated with body mass index [19].	info:pmid/30083983#cont:32	30083983	2018	C1q/TNF-related protein-6 is associated with insulin resistance and the development of diabetes in Chinese population
obesity --+> C1QTNF6		QuantitativeChange	We speculate that the increased CTRP6 levels in circulation in obese and insulin resistance humans and mice might be due to a defensive response to adaptation to insulin resistance or other metabolic disorders.	info:pmid/30083983#cont:169	30083983	2018	C1q/TNF-related protein-6 is associated with insulin resistance and the development of diabetes in Chinese population
obesity --+> CCL2		QuantitativeChange	High serum IL6, TNF-a, and MCP1 levels were observed in obese group (p < 0.05).	info:pmid/29896216#abs:7	29896216	2018	miR-155 and miR-122 Expression of Spermatozoa in Obese Subjects.
obesity --+> CCL2		QuantitativeChange	Consistently, MCP-1 and eotaxin (CCL11) levels were elevated in obese Long-Evans rat kidneys.	info:pmid/31289451#abs:14	31289451	2019	High-fat diet-induced obesity causes an inflammatory microenvironment in the kidneys of aging Long-Evans rats.
obesity --+> CCL2		QuantitativeChange	Similarly, obese conditions increased CCL2 and COX-2 expression, as well as PGE2 levels in prostate cancer cells.	info:pmid/28945110#abs:8	28945110	2017	Effects of Obesity on the Regulation of Macrophage Population in the Prostate Tumor Microenvironment.
obesity --+> CCL2		QuantitativeChange	Higher INF-? and MCP-1 concentrations and lower IL-10 concentrations were observed in the infected obese group compared to those in the infected control group.	info:pmid/31827186#abs:7	31827186	2019	Metabolic syndrome agravates cardiovascular, oxidative and inflammatory dysfunction during the acute phase of Trypanosoma cruzi infection in mice.
obesity --+> CCL2		QuantitativeChange	Expression of adipogenic and inflammation-related genes and proteins (SREBP-1c, FAS, MCP-1, leptin) was suppressed in the liver and epididymal adipose tissue of the obese mice.	info:pmid/30040108#abs:5	30040108	2018	Lactoferrin attenuates high-fat diet-induced hepatic steatosis and lipid metabolic dysfunctions by suppressing hepatic lipogenesis and down-regulating inflammation in C57BL/6J mice.
obesity --+> CCL2		QuantitativeChange	Obese women showed reduced serum FT4 and higher MCP-1 or NGF-ß levels compared to those in postmenopausal women [geometric mean (95%CI): 13.6 (10.9-21.69) vs 15.37 (9.06-20.42) pmol/l, p < 0.003 for FT4, and 19.36 (14.27-26.26) vs 17.29 (12.65-23.63) ng/ml, p < 0.0013 for MCP-1 or 18.64 (6.8-51.11) vs 14.01 (8.59-22.83) ng/ml, p < 0.0003 for NGF-ß].	info:pmid/31901598#abs:5	31901598	2019	Interactions among thyroid hormone (FT4), chemokine (MCP-1) and neurotrophin (NGF-ß) levels studied in Hungarian postmenopausal and obese women.
obesity --+> CCL2		QuantitativeChange	Increased MCP-1 levels have also been reported in human obesity.	info:pmid/23017229#body:73	23017229	2012	Genome-wide association replicates the association of Duffy antigen receptor for chemokines (DARC) polymorphisms with serum monocyte chemoattractant protein-1 (MCP-1) levels in Hispanic children
obesity --+> CCL2		QuantitativeChange	MCP-1 is overexpressed in the insulin-resistant state, obesity, and type 2 diabetes mellitus [11].	info:pmid/29017158#cont:44	29017158	2018	Beneficial effects of n-3 fatty acids on cardiometabolic and inflammatory markers in type 2 diabetes mellitus: A clinical trial
obesity --+> CCL2		QuantitativeChange	Expression of MCP-1 is upregulated in genetically obese mice as compared to lean controls ( ).	info:pmid/27270225#body:122	27270225	2016	Monocyte chemotactic protein-1, RANTES and macrophage migration inhibitory factor levels in gingival crevicular fluid of metabolic syndrome patients with gingivitis
obesity --+> CCL2		QuantitativeChange	Circulating levels of MCP-1 are increased in overweight and obese individuals .	info:pmid/25837214#body:18	25837214	2015	Tomato juice supplementation in young women reduces inflammatory adipokine levels independently of body fat reduction
obesity --+> CCL2		QuantitativeChange	Circulating and adipose tissue levels of Monocyte chemoattractant protein 1 are elevated in obesity .	info:pmid/23022179#body:175	23022179	2012	Functional and structural features of adipokine family
obesity --+> CCL2		QuantitativeChange	In animal studies, obese mice have higher MCP-1 levels, which correlate with insulin resistance [128].	info:pmid/29743077#cont:181	29743077	2018	Role of hormonal and inflammatory alterations in obesity-related reproductive dysfunction at the level of the hypothalamic-pituitary-ovarian axis
obesity --+> CCL2		QuantitativeChange	Only opn and MCP-1 expression were significantly increased with obesity ( A-4D and A-S4D).	info:pmid/24374218#body:69	24374218	2014	Local Proliferation of Macrophages Contributes to Obesity-Associated Adipose Tissue Inflammation
obesity --+> CCL2		QuantitativeChange	Circulating and adipose tissue levels of monocyte chemoattractant protein-1 are elevated in obesity ( ).	info:pmid/19682539#body:85	19682539	2010	Adipokine dysregulation, adipose tissue inflammation and metabolic syndrome
obesity --+> CCL2		QuantitativeChange	Pair-fed animals treated with Remogliflozin etabonate displayed a maximum 69% reduction in the obesity-induced levels of both TNF-a and MCP-1.	info:pmid/26628836#body:92	26628836	2015	Remogliflozin Etabonate Improves Fatty Liver Disease in Diet-Induced Obese Male Mice
obesity --+> CCL2		QuantitativeChange	Circulating levels of MCP-1 are elevated in obese patients and patients with type 2 diabetes (21).	info:pmid/29703845#cont:44	29703845	2018	MCP-1 feedback loop between adipocytes and mesenchymal stromal cells causes fat accumulation and contributes to hematopoietic stem cell rarefaction in the bone marrow of patients with diabetes
obesity --+> CCL2		QuantitativeChange	MCP-1 is overexpressed in obese mice compared with lean controls, and white adipose tissue is a major source of MCP-1 .	info:pmid/26581328#body:17	26581328	2015	Chemokine profiles of human visceral adipocytes from cryopreserved preadipocytes: Neutrophil activation and induction of nuclear factor-kappa B repressing factor
obesity --+> CCL2		QuantitativeChange	MCP-1 has recently been reported to be overexpressed in the adipose tissue and plasma of genetically obese mice .	info:pmid/15823702#body:9	15823702	2005	Tranilast: A novel weapon against insulin resistance
obesity --+> CCL2		QuantitativeChange	Circulating MCP-1 levels are elevated in obesity and may play a role in the regulation of insulin sensitivity .	info:pmid/17442272#body:10	17442272	2007	Wnt-signaling is maintained and adipogenesis inhibited by TNFa but not MCP-1 and resistin
obesity --+> CCL2		QuantitativeChange	Expression of MCP-1 is increased in obesity, and it plays a role in macrophage infiltration into adipose tissue .	info:pmid/21147367#body:148	21147367	2010	Trehalose prevents adipocyte hypertrophy and mitigates insulin resistance
obesity --+> CCL2		QuantitativeChange	MCP-1 is overexpressed in obese mice compared with their lean controls, and decreases insulin-stimulated glucose uptake.	info:pmid/17971304#body:95	17971304	2007	CXCL14 enhances insulin-dependent glucose uptake in adipocytes and is related to high-fat diet-induced obesity
obesity --+> CCL2		QuantitativeChange	It has been reported that monocyte chemoattractant protein-1 expression in adipose tissue is increased in obese rodents .	info:pmid/18037457#body:130	18037457	2008	The role of adipose tissue dysfunction in the pathogenesis of obesity-related insulin resistance
obesity --+> CCL2		QuantitativeChange	Furthermore, studies in mice and humans have clearly demonstrated that expression of MCP-1 is upregulated in obesity and insulin resistance .	info:pmid/15063799#body:65	15063799	2004	Monocyte chemoattractant protein 1 expression is stimulated by growth hormone and interleukin-6 in 3T3-L1 adipocytes
obesity --+> CCL2		QuantitativeChange	Obesity is associated with both local and systemic inflammation and CCL2 levels are elevated in human obesity .	info:pmid/25882704#body:199	25882704	2015	CCL20 is elevated during obesity and differentially regulated by NF-?B subunits in pancreatic ß-cells
obesity --+> CCL2		QuantitativeChange	Adipose tissue expression and circulating levels of CCL2 were increased in obese rodents and humans (6,7).	info:pmid/28650582#cont:18	28650582	2017	Synergistic Modulation of Inflammatory but not Metabolic Effects of High-Fat Feeding by CCR2 and CX3CR1
obesity --+> CCL2		QuantitativeChange	MCP-1 is overexpressed and plays a role in adipose tissue inflammation and insulin resistance in obese rodents .	info:pmid/19361458#body:3	19361458	2009	Circulating concentrations of monocyte chemoattractant protein-1 are associated with menopause status in Korean women
obesity --+> CCL2		QuantitativeChange	Interestingly, M?s may help restrict adipocyte hypertrophy as obese CCL2 KO mice lacking M? infiltration display increased adipocyte diameter [ ].	info:pmid/23751262#body:17	23751262	2013	Obesity, immunomodulation and chronic kidney disease
obesity --+> CCL2		QuantitativeChange	Interestingly, Mfs may help restrict adipocyte hypertrophy as obese CCL2 KO mice lacking Mf infiltration display increased adipocyte diameter [ ].	info:pmid/23751262#body:16	23751262	2013	Obesity, immunomodulation and chronic kidney disease
obesity --+> CCL2		QuantitativeChange	Circulating IL-6, IL-8, and MCP-1 levels are elevated in insulin-resistant states such as obesity, impaired glucose tolerance, and diabetes ( ).	info:pmid/23639363#body:78	23639363	2013	Canna indica L. attenuates high-glucose- and lipopolysaccharide-induced inflammatory mediators in monocyte/macrophage
obesity --+> CCL2		QuantitativeChange	gastrectomy decreased obesity-induced monocyte chemoattractant protein 1 expression in the arcuate nucleus of the hypothalamus (Fig. 4b).	info:pmid/29508270#cont:185	29508270	2018	Sleeve Gastrectomy Reversed Obesity-Induced Hypogonadism in a Rat Model by Regulating Inflammatory Responses in the Hypothalamus and Testis
obesity --+> CCL2		QuantitativeChange	MCP-1 expression is increased in white adipose tissue of obese patients compared with lean individuals (E. Henrichot, C.A. Meier, unpublished data).	info:pmid/16311216#body:118	16311216	2005	Adipose tissue: a regulator of inflammation
obesity --+> CCL2		QuantitativeChange	The expression of MCP-1 is increased in obesity and plays a role recruiting macrophages into the adipose tissue of obese individuals .	info:pmid/23017229#body:70	23017229	2012	Genome-wide association replicates the association of Duffy antigen receptor for chemokines (DARC) polymorphisms with serum monocyte chemoattractant protein-1 (MCP-1) levels in Hispanic children
obesity --+> CCL2		QuantitativeChange	MCP-1 levels were also reported to be elevated in plasma of obese patients ( ), correlating with the degree of insulin resistance ( ).	info:pmid/29341885#body:8	29341885	2018	Deletion of the Duffy antigen receptor for chemokines (DARC) promotes insulin resistance and adipose tissue inflammation during high fat feeding
obesity --+> CCL2		QuantitativeChange	Adipocyte-derived factors, such as MCP-1 or CSF-1 are overexpressed in obesity and can promote the recruitment of circulating monocytes ( ).	info:pmid/19723556#body:166	19723556	2010	Adipose tissue as an endocrine organ
obesity --+> CCL2		QuantitativeChange	Studies have shown that MCP-1 expression is elevated in the fat of the severely obese, which is paralleled by elevated macrophage infiltration into fat ( ).	info:pmid/26235599#body:14	26235599	2015	Increasing body condition score is positively associated interleukin-6 and monocyte chemoattractant protein-1 in Labrador retrievers
obesity --+> CCL2		QuantitativeChange	Compared to lean C57BL/6J mice, mRNA for monocyte chemoattractant protein-1 (MCP-1) and TNF-a mRNA is overexpressed in white adipose tissue of diabetic/obese KK- A y mice .	info:pmid/20515643#body:11	20515643	2010	Fucoxanthin regulates adipocytokine mRNA expression in white adipose tissue of diabetic/obese KK- A y mice
obesity --+> CCL2		QuantitativeChange	Japanese authors reported that in the group of obese diabetic patients the carriers of the AA genotype had a higher MCP-1 concentration and increased insulin resistance.	info:pmid/20880493#body:132	20880493	2010	Monocyte chemoattractant protein (MCP-1) A-2518G gene polymorphism in stroke patients with different comorbidities
obesity --+> CCL2		QuantitativeChange	MCP1 is overexpressed in obesity and belongs to the family of genes that continue to respond to exogenous insulin in insulin-resistant mice and adipocytes.	info:pmid/25142458#body:121	25142458	2014	Adipokines: a link between obesity and dementia?
obesity --+> CCL2		QuantitativeChange	Very recently, Glintborg et al. described an elevated plasma MCP-1 concentration that was related to adiposity in 30 women with polycystic ovary syndrome.	info:pmid/20100610#body:37	20100610	2010	Paraoxonase-1 in female infertility: a possible role against oxidative stress-induced inflammation
obesity --+> CCL2		QuantitativeChange	Serum and follicular fluid monocyte chemotactic protein-1 levels are elevated in obese women and are associated with poorer clinical pregnancy rate after in vitro fertilization: a pilot study.	info:pmid/28104240#title:1	28104240	2017	Serum and follicular fluid monocyte chemotactic protein-1 levels are elevated in obese women and are associated with poorer clinical pregnancy rate after in vitro fertilization: a pilot study.
obesity --+> CCL2		QuantitativeChange	We found, however, that expression of both MCP-1 and CCR2 was upregulated in epididymal tissue from high-fat diet-fed obese KKAy mice but not in mesenteric tissue.	info:pmid/19250839#body:78	19250839	2009	Chemokine and chemokine receptor gene expression in the mesenteric adipose tissue of KKAy mice
obesity --+> CCL2		QuantitativeChange	In particular, the mRNA expression of MCP-1 and TNF-a, which are related to the induction of insulin resistance, was downregulated in diabetic/obese KK- A y mice fed the fucoxanthin diet.	info:pmid/20515643#body:86	20515643	2010	Fucoxanthin regulates adipocytokine mRNA expression in white adipose tissue of diabetic/obese KK- A y mice
obesity --+> CCL2		QuantitativeChange	In this study, urinary MCP-1 concentrations were elevated in the obese individuals, and the concentrations of serum and urinary MCP-1 were not correlated with one another.	info:pmid/22609259#body:67	22609259	2012	The levels of circulating and urinary monocyte chemoattractant protein-1 are associated with chronic renal injury in obese men
obesity --+> CCL2		QuantitativeChange	In addition, circulating concentrations of monocyte chemoattractant protein-1 are elevated in obese and diabetic individuals , and its concentration have been found to decrease after weight-loss .	info:pmid/18037457#body:131	18037457	2008	The role of adipose tissue dysfunction in the pathogenesis of obesity-related insulin resistance
obesity --+> CCL2		QuantitativeChange	In our study, we also measured other molecules possibly involved in these processes and observed that plasma levels of E-selectin and MCP-1, but not of ICAM-1, are increased in both obese groups.	info:pmid/32224233#body:78	32224233	2020	Increased fractalkine and vascular dysfunction in obesity and in type 2 diabetes. Effects of oral antidiabetic treatment
obesity --+> CCL2		QuantitativeChange	Thus, the authors demonstrated convincingly that MCP-1 mRNA is overexpressed in genetically obese mice as compared to lean controls and that white adipose tissue is a major source of this adipose-secreted protein .	info:pmid/16644035#body:4	16644035	2006	Isoproterenol stimulates monocyte chemoattractant protein-1 expression and secretion in 3T3-L1 adipocytes
obesity --+> CCL2		QuantitativeChange	In the plasma, monocyte chemoattractant protein-1 levels were increased in a similar fashion in obese fa/fa Zucker-vehicle rats reaching at 9 months, 1.33 ± 0.21 ng/ml vs. 0.47 ± 0.05 ng/ml in lean fa/+ Zucker controls ( P < 0.01).	info:pmid/16516882#body:91	16516882	2006	Long-term blockade of angiotensin AT 1 receptors increases survival of obese Zucker rats
obesity --+> CCL2		QuantitativeChange	For example, expression of the pro-inflammatory adipokines, such as tumor necrosis factor-a (TNF-a) and monocyte chemoattractant protein-1 (MCP-1), is upregulated in the white adipose tissue of obese mice .	info:pmid/19121629#body:4	19121629	2009	Exercise training decreases expression of inflammation-related adipokines through reduction of oxidative stress in rat white adipose tissue
obesity --+> CCL2		QuantitativeChange	The levels of PAI-1 and MCP-1 are also elevated in obese humans and mouse adipose tissue and contribute to many aspects of adipose tissue development .	info:pmid/22749180#body:7	22749180	2012	Fucoidan from the sporophyll of Undaria pinnatifida suppresses adipocyte differentiation by inhibition of inflammation-related cytokines in 3T3-L1 cells
obesity --+> CCL2		QuantitativeChange	F4/80 and MCP1 expressions were significantly upregulated in gingival tissues with periodontitis (NC versus NP; HFC versus HFP) but significantly downregulated in the context of obesity (NP versus HFP).	info:pmid/27212109#cont:12	27212109	2016	Macrophages play a key role in the obesity-induced periodontal innate immune dysfunction via nucleotide-binding oligomerization domain-like receptor protein 3 pathway
obesity --+> CCL2		QuantitativeChange	Collectively, these data reveal that the circulating levels of both CCL2 and CCL20 are elevated during obesity and that the CCL20 protein is readily detectable in pancreatic islets from obese mice.	info:pmid/25882704#body:208	25882704	2015	CCL20 is elevated during obesity and differentially regulated by NF-?B subunits in pancreatic ß-cells
obesity --+> CCL2		QuantitativeChange	Intraglomerular MCP-1 expression was also significantly upregulated in obese control and vehicle animals when compared with the lean controls (P = 0.05), but decreased in the acetaminophen-treated obese animals (P = 0.05; C).	info:pmid/25614458#body:69	25614458	2015	Acetaminophen attenuates glomerulosclerosis in obese Zucker rats via reactive oxygen species/p38MAPK signaling pathways
obesity --+> CCL2		QuantitativeChange	The present study also demonstrates that dietary omega-3 supplementation to obese rats can attenuate MCP-1 protein levels in adipose tissue to the level of lean rats and lower than the faBASE level.	info:pmid/22592037#body:126	22592037	2012	Dietary flaxseed oil reduces adipocyte size, adipose monocyte chemoattractant protein-1 levels and T-cell infiltration in obese, insulin-resistant rats
obesity --+> CCL2		QuantitativeChange	The authors demonstrated convincingly that MCP-1 mRNA is overexpressed in genetically obese mice as compared to lean controls and that white adipose tissue is a major source of this adipocyte-secreted protein .	info:pmid/15063799#body:6	15063799	2004	Monocyte chemoattractant protein 1 expression is stimulated by growth hormone and interleukin-6 in 3T3-L1 adipocytes
obesity --+> CCL2		QuantitativeChange	Furthermore, our data suggest that increased activity of the sympathetic nervous system might contribute to increased MCP-1 expression found in rodent and human obesity and insulin resistance .	info:pmid/16644035#body:70	16644035	2006	Isoproterenol stimulates monocyte chemoattractant protein-1 expression and secretion in 3T3-L1 adipocytes
obesity --+> CCL2		QuantitativeChange	Obesity increases expression and secretion of monocyte chemoattractant protein 1 (MCP-1/CCL2) in adipocytes and may explain how the adipose tissue actively recruits new macrophages.	info:pmid/19699298#body:6	19699298	2009	Loss of Kupffer cells in diet-induced obesity is associated with increased hepatic steatosis, STAT3 signaling, and further decreases in insulin signaling
obesity --+> CCL2		QuantitativeChange	In this study, we observed that the circulating MCP-1 concentration was significantly increased in the obese subjects and correlated with total fat mass, indicating that adipose tissue is an important source of this cytokine .	info:pmid/22609259#body:64	22609259	2012	The levels of circulating and urinary monocyte chemoattractant protein-1 are associated with chronic renal injury in obese men
obesity --+> CCL2		QuantitativeChange	On the other hand, Takahashi et al. reported that MCP-1 mRNA was expressed in epididymal white adipose tissue and that level of MCP-1 protein was elevated in adipocytes in obese mice .	info:pmid/18976766#body:90	18976766	2009	Raloxifene reduces circulating levels of interleukin-7 and monocyte chemoattractant protein-1 in postmenopausal women
obesity --+> CCL2		QuantitativeChange	Additionally, the abundance of MCP-1 in white adipose tissue and plasma is increased in obese mice [ ], indicating that MCP-1 might also be an adipokine whose expression is increased in obesity [ ].	info:pmid/30340925#body:36	30340925	2018	Pro-inflammatory cytokines: The link between obesity and osteoarthritis
obesity --+> CCL2		QuantitativeChange	In addition, obesity in mice was found to activate hepatocyte expression of CCL2 and induce recruitment of CCR2 cells to the liver, where they, in turn, induce a genetic program leading to lipid accumulation.	info:pmid/25066692#body:118	25066692	2014	Roles for Chemokines in Liver Disease
obesity --+> CCL2		QuantitativeChange	Hypertrophic adipocytes can secrete various pro-inflammatory cytokines such as TNF-a and IL-6, and the level of pro-inflammatory factor MCP-1 is believed to be significantly increased during the development and progression of obesity.	info:pmid/30347741#cont:158	30347741	2018	Purified phlorizin from docynia indica (Wall.) Decne by HSCCC, compared with whole extract, phlorizin and non-phlorizin fragment ameliorate obesity, insulin resistance, and improves intestinal barrier function in High-Fat-Diet-Fed Mice
obesity --+> CCL2		QuantitativeChange	Recently, Christiansen et al showed that circulating MCP-1 levels are decreased after weight loss in obese patients, suggesting an implication of this pro-atherosclerotic factor in obesity-related inflammatory complications.	info:pmid/16311216#body:119	16311216	2005	Adipose tissue: a regulator of inflammation
obesity --+> CCL2		QuantitativeChange	Obese IFN-?–deficient mice had significantly reduced expression of TNF-a and MCP-1 and decreased inflammatory cell accumulation in the visceral adipose tissue with better glucose tolerance compared with wild-type mice.115	info:pmid/29141759#cont:228	29141759	2017	Review article: Cell type-specific immunomodulation induced by helminthes: Effect on metainflammation, insulin resistance and type-2 diabetes
obesity --+> CCL2		QuantitativeChange	A recent study revealed that MCP-1 is overexpressed in adipose tissue of obese mice, and such overexpression contributes to the macrophage infiltration, insulin resistance, and hepatic steatosis associated with obesity .	info:pmid/19101507#body:7	19101507	2009	RhoA induces expression of inflammatory cytokine in adipocytes
obesity --+> CCL2		QuantitativeChange	Genetic deficiency of MCP-1 and its receptor chemokine (C-C motif) receptor 2 (CCR2) reduces macrophage accumulation in adipose tissue of high fat-fed obese mice and partially protects against the development of obesity.	info:pmid/19195867#body:137	19195867	2010	Moderate doses of conjugated linoleic acid isomers mix contribute to lowering body fat content maintaining insulin sensitivity and a noninflammatory pattern in adipose tissue in mice
obesity --+> CCL2		QuantitativeChange	The concentration of MCP-1 is significantly increased in the visceral adipose tissue of obese patients [63], and it plays a key role in stimulating the entry of macrophages into adipose tissue from the circulation [64].	info:pmid/32167154#cont:104	32167154	2020	Inflammation: Major denominator of obesity, Type 2 diabetes and Alzheimer's disease-like pathology?
obesity --+> CCL2		QuantitativeChange	According to , dietary intervention with ALA-richflaxseed oilin obese Zucker rats reduced adipocyte hypertrophy, protein levels of inflammatory markers MCP-1 and TNF-a, and T-cell infiltration in adipose tissue.	info:pmid/24727050#body:89	24727050	2014	Flaxseed oil during lactation changes milk and body composition in male and female suckling pups rats
obesity --+> CCL2		QuantitativeChange	The abundance of MCP-1 mRNA in adipose tissue and the plasma concentration of MCP-1 are increased in white adipose tissue of both genetically obese diabetic mice and mice with obesity induced by a high-fat diet.	info:pmid/28585210#cont:353	28585210	2017	Adiponectin-resistance in obesity
obesity --+> CCL2		QuantitativeChange	MCP-1 expression is increased in the adipose tissue of obese individuals and the overexpression of MCP-1 in murine adipose tissue leads to macrophage recruitment and insulin resistance ( ).	info:pmid/26593599#body:10	26593599	2015	Cranberries (Oxycoccus quadripetalus) inhibit pro-inflammatory cytokine and chemokine expression in 3T3-L1 adipocytes
obesity --+> CCL2		QuantitativeChange	MCP-1 expression is increased in the adipose tissue of obese individuals and the overexpression of MCP-1 in murine adipose tissue leads to macrophage recruitment and insulin resistance ( ).	info:pmid/24877688#body:12	24877688	2014	Inhibition of adipocyte inflammation and macrophage chemotaxis by butein
obesity --+> CCL2		QuantitativeChange	CCL2 is over-expressed in obese rodents and people, and its binding to its receptor, CCR2, can trigger insulin resistance in skeletal muscles, which is part of the 'metabolic syndrome' and can precede type 2 diabetes .	info:pmid/22093924#body:207	22093924	2012	Nicotinic stimulation induces Tristetraprolin over-production and attenuates inflammation in muscle
obesity --+> CCL2		QuantitativeChange	A study in Japan reported that there was no association between this single-nucleotide polymorphisms and type 2 diabetes, but Japanese obese diabetic -2518AA carriers had a higher MCP-1 concentration and increased insulin resistance than obese diabetic -2518G carriers .	info:pmid/22766373#body:70	22766373	2012	Monocyte Chemoattractant Protein 1 (MCP-1) in obesity and diabetes
obesity --+> CCL2		QuantitativeChange	In particular, expression of endogenous MCP-1 (also known as, Ccl2) and its receptor (CCR2) are elevated in adipose tissue of obese individuals and this positively correlates with the levels of the CD68 macrophage marker in adipose tissue ( ).	info:pmid/21962636#body:209	21962636	2011	Conditioned medium from hypoxia-treated adipocytes renders muscle cells insulin resistant
obesity --+> CCL2		QuantitativeChange	In cross-sectional analyses, higher resistin and MCP-1 levels were found in obese compared with normal-weight children; and significant correlations could be demonstrated between degree of overweight (as standard deviation score-BMI), adiponectin, resistin, and MCP-1.	info:pmid/20494373#body:86	20494373	2011	Changes in adipose-derived inflammatory cytokines and chemokines after successful lifestyle intervention in obese children
obesity --+> CCL2		QuantitativeChange	In obesity, increased expression of MCP-1 recruits activated monocytes to the endothelium to activate signal cascades within the endothelium increasing expression of proinflammatory cytokines such as TNFa, IL-6, and free fatty acids .	info:pmid/28667067#cont:75	28667067	2017	Oxidative and inflammatory signals in obesity-associated vascular abnormalities
obesity --+> CCL2		QuantitativeChange	Adipose tissue expression and circulating MCP-1 levels are increased in rodent obesity, suggesting that MCP-1 mediated macrophage infiltration of adipose tissue may contribute to the metabolic abnormalities associated with obesity and insulin-resistance.	info:pmid/19683825#body:123	19683825	2009	Effects of bed-time insulin versus pioglitazone on abdominal fat accumulation, inflammation and gene expression in adipose tissue in patients with type 2 diabetes
obesity --+> CCL2		QuantitativeChange	Obesity leads to infiltration of the expanded adipose tissue by macrophages and increased levels in proinflammatory cytokines, such as TNFa, IL-6 and MCP-1, which levels are closely correlated with the degree of adiposity and the associated insulin resistance ( ).	info:pmid/23262293#body:2	23262293	2013	Functional analysis and transcriptional regulation of porcine six transmembrane epithelial antigen of prostate 4 (STEAP4) gene and its novel variant in hepatocytes
obesity --+> CCL2		QuantitativeChange	Adipocytes in obese adipose tissues show the enhanced expression of CCL2 that accumulates macrophages and progress inflammatory response and a previous report showed that adipose tissue from obese mice showed high CCL2 expression .	info:pmid/20045352#body:102	20045352	2010	Adiponectin is required for enhancement of CCL2 expression in adipose tissue during Listeria monocytogenes infection
obesity --+> CCL2		QuantitativeChange	In obese rodents and humans, adipose tissue exhibits increased MCP-1 expression and macrophage infiltration and thus becomes a substantial source of proinflammatory cytokines, such as tumor necrosis factor-a (TNF-a) and interleukin-6 (IL-6), that can induce insulin resistance .	info:pmid/22609259#body:63	22609259	2012	The levels of circulating and urinary monocyte chemoattractant protein-1 are associated with chronic renal injury in obese men
obesity --+> CCL2		QuantitativeChange	It is also worth mentioning that expression of 5-lipoxygenase and its metabolites are upregulated in white adipocytes and adipose tissue of Zucker obese rats and diet-induced obese mice, concomitant with the increased 12/15-lipoxygenase and cytokine (TNF-a, IL-6, and MCP-1) expression .	info:pmid/22951339#body:48	22951339	2012	12- and 15-lipoxygenases in adipose tissue inflammation
obesity --+> CCL2		QuantitativeChange	Loss of TG2 did not affect the obesity-related alterations in the expression levels of the adiponectin and resistin (Fig. 1c), but obesity-induced expressions of TNF-a, MCP-1, and leptin were significantly enhanced in the gWAT adipocytes of TG2 null animals as compared to wild type mice (Fig. 1c).	info:pmid/31165747#cont:46	31165747	2019	Loss of transglutaminase 2 sensitizes for diet-induced obesity-related inflammation and insulin resistance due to enhanced macrophage c-Src signaling
obesity --+> CCL2		QuantitativeChange	Similar to that noted by others , our in vivo and in vitro studies suggest that MCP-1 expression is upregulated in the obese Zucker glomerulus and that its secretion from human renal mesangial cells is increased after exposure to elevated glucose or H2O2 levels, whereas these changes were significantly diminished by acetaminophen ( C, D, and E).	info:pmid/25614458#body:128	25614458	2015	Acetaminophen attenuates glomerulosclerosis in obese Zucker rats via reactive oxygen species/p38MAPK signaling pathways
obesity --+> CCL2		QuantitativeChange	The protein levels of 7 inflammatory cytokines (TNF-a, ?-interferon, monocyte chemoattractant protein-1 [MCP-1], IL-1a, IL-2, IL-6, and IL-8) and 2 anti-inflammatory cytokines (IL-4 and IL-10) implicated in bipolar I disorder and/or obesity were assayed by multiplex ELISA, using a commercial kit according to the manufacturer's instructions (Milliplex, Millipore #HMHMAG-34K - #HCYTOMAG-60K).	info:pmid/26731572#body:48	26731572	2016	Association of peripheral inflammation with body mass index and depressive relapse in bipolar disorder
obesity --+> CCL2		QuantitativeChange	Factor X can trigger inflammation in endothelial cells and leukocytes24,25, and we found that the ability of diet-induced obese plasma to induce Mcp1 expression in stromal vascular fraction cells or macrophages was abrogated by rivaroxaban, an inhibitor of factor Xa (FXa) (Extended Data Fig. 8b).	info:pmid/29562231#cont:363	29562231	2018	Hepatocyte-secreted DPP4 in obesity promotes adipose inflammation and insulin resistance
obesity --+> CCL2		QuantitativeChange	Fucoxanthin is mainly present in marine plants such as Undaria pinnatifida, Sargassum fulvellum, Laminaria japonica and Hizikia fusiformis . mRNA of tumor necrosis factor-alpha (TNF-a) and monocyte chemoattractant protein-1 (MCP-1) is overexpressed in white adipose tissue of diabetic/obese KK-Ay mice , the latter of which also induces the over-production of inflammatory adipocytokines and inhibit…	info:pmid/22289788#body:8	22289788	2012	Combination of fucoxanthin and conjugated linoleic acid attenuates body weight gain and improves lipid metabolism in high-fat diet-induced obese rats
obesity --+> CCL2		QuantitativeChange	MCP-1 is overexpressed in obese mice and white adipose tissue is a major source of MCP-1 in mice ( ). reported that circulating MCP-1 and its content in adipose tissue are elevated in human obesity. subsequently demonstrated that MCP-1 release was primarily by the nonfat cells present in adipose tissue and suggested that the greater release in obese subjects was due to macrophages. confirmed that…	info:pmid/17027526#body:185	17027526	2006	Release of Interleukins and Other Inflammatory Cytokines by Human Adipose Tissue Is Enhanced in Obesity and Primarily due to the Nonfat Cells
obesity --+> CCL2		QuantitativeChange	Although the specific initiating event that leads to increased infiltration and a shift toward increased inflammatory responses by tissue-associated macrophage in obesity is unknown, expression of MCP-1 and macrophage migration inhibitory factor are increased in adipose tissue in obesity and contribute to macrophage homing to adipose tissue, whereas cytokines secreted by adipocytes, tissue-associ…	info:pmid/19231576#body:51	19231576	2009	Inflammation in obesity-related diseases
obesity --+> CCL2		QuantitativeChange	MCP-1 levels are increased in obesity and type 2 diabetes mellitus.	info:doi/10.1016/j.fertnstert.2007.07.259#body:3		2007	Co-culture of adipocytes and resident macrophages affects monocyte chemoattractant protein-1 secretion in polycystic ovary syndrome
obesity --+> CCL2		QuantitativeChange	obese (ob/ob) mice and reduces AT transcription of Mcp1.	info:doi/10.1189/jlb.1A0317-082RR#cont:428		2017	Adipose tissue macrophages develop from bone marrow–independent progenitors in xenopus laevis and mouse
obesity --+> CCL2		QuantitativeChange	Expression of monocyte chemoattractant protein-1 in adipose tissue is increased with obesity (28,29).	info:doi/10.1002/oby.22564#cont:254		2019	Differential Effects of Alternate-Day Fasting Versus Daily Calorie Restriction on Insulin Resistance
obesity --+> CCL2		QuantitativeChange	Consistently, MCP-1 and eotaxin (CCL11) levels were elevated in obese Long-Evans rat kidneys.	info:doi/10.1186/s12950-019-0219-x#cont:18		2019	High-fat diet-induced obesity causes an inflammatory microenvironment in the kidneys of aging Long-Evans rats
obesity --+> CCL2		QuantitativeChange	Indeed, we found that the serum levels of proinflammatory cytokines, including TNF-a and MCP-1, were induced in high-fat diet-fed obese mice.	info:doi/10.1096/fj.201700741RR#cont:177		2018	Ophiopogonin D alleviates high-fat diet-induced metabolic syndrome and changes the structure of gut microbiota in mice
obesity --+> CCL2		QuantitativeChange	Our results support this fact because obese participants had significantly elevated MCP-1 levels in both serum and follicular fluid.	info:doi/10.1016/j.fertnstert.2016.12.023#body:109	96	2017	Serum and follicular fluid monocyte chemotactic protein-1 levels are elevated in obese women and are associated with poorer clinical pregnancy rate after in vitro fertilization: a pilot study
obesity --+> CCL2		QuantitativeChange	The results showed MCP-1, Fgf21, and TNF-a protein expression were significantly increased in obese mice treated with vehicle (Supplementary Fig. 1C).	info:doi/10.1530/JOE-19-0251#cont:209		2020	CaMKIV limits metabolic damage through induction of hepatic autophagy by CREB in obese mice
obesity --+> CCL2		QuantitativeChange	In animal studies MCP-1 messenger RNA is overexpressed in the adipose tissue of genetically obese mice compared with wild-type littermates .	info:doi/10.1016/j.fertnstert.2016.12.023#body:14	96	2017	Serum and follicular fluid monocyte chemotactic protein-1 levels are elevated in obese women and are associated with poorer clinical pregnancy rate after in vitro fertilization: a pilot study
obesity --+> CCL2		QuantitativeChange	Adiposity elevates plasma MCP-1 levels leading to the increased CD11b-positive monocytes in mice.	info:doi/10.1194/jlr.M067207#cont:905		2016	CXCL3 positively regulates adipogenic differentiation
obesity --+> CCL2		QuantitativeChange	In support of this, prior evidence shows that branched-chain amino acid supplementation in obese mice downregulates MCP-1 mRNA expression in adipose tissue (26).	info:doi/10.1093/ajcn/nqz024#cont:241		2019	Effects of branched-chain amino acids on glucose metabolism in obese, prediabetic men and women: A randomized, crossover study
obesity --+> CCL2		QuantitativeChange	36 Kim cS, Park HS, Kawada t, et al. circulating levels of McP-1 and il-8 are elevated in human obese subjects and associated with obesity-related parameters.	info:doi/10.1136/gutjnl-2019-318424#cont:354		2019	Dietary supplementation with inulin-propionate ester or inulin improves insulin sensitivity in adults with overweight and obesity with distinct effects on the gut microbiota, plasma metabolome and systemic inflammatory responses: a randomised cross-over trial
obesity --+> CCL2		QuantitativeChange	Studies have shown that MCP-1 expression is elevated in the fat of the severely obese, which is paralleled by elevated macrophage infiltration into fat ( ).	info:doi/10.1016/j.vetimm.2015.07.010#body:14		2015	Increasing body condition score is positively associated interleukin-6 and monocyte chemoattractant protein-1 in Labrador retrievers
obesity --+> CCL2		QuantitativeChange	When compared with normal weight (558.0 ± 252.7 pg/mL) and overweight (408.5 ± 200.7 pg/mL) women, obese women (921.1 ± 308.5 pg/mL) had higher serum MCP-1 levels (P=.0002).	info:doi/10.1016/j.fertnstert.2016.12.023#body:61	96	2017	Serum and follicular fluid monocyte chemotactic protein-1 levels are elevated in obese women and are associated with poorer clinical pregnancy rate after in vitro fertilization: a pilot study
obesity --+> CCL2		QuantitativeChange	The obesity-induced expression of proinflammatory cytokines (including TNF-a, IL-6, and MCP-1) is also suppressed in mice lacking JNK and contributes to protection from insulin resistance and type 2 diabetes ( ).	info:doi/10.1016/j.cell.2010.02.034#body:172		2010	Endoplasmic Reticulum Stress and the Inflammatory Basis of Metabolic Disease
obesity --+> CCL2		QuantitativeChange	Obese vaccinated mice had higher monocytechemoattract protein-1 (MCP-1) levels and inflammatory markers in serum and adipose tissue; moreover, obese mice had lower circulating neutralizing antibody titers and virus-specific effector memory TCD8+ cells.	info:doi/10.1016/j.orcp.2019.05.003#body:148		2019	Immunity to influenza: Impact of obesity
obesity --+> CCL2		QuantitativeChange	(https://doi.org/10.1095/biolreprod43.4.543) Buyuk E, Asemota OA, Merhi Z, Charron MJ, Berger DS, Zapantis A & Jindal SK 2017 Serum and follicular fluid monocyte chemotactic protein-1 levels are elevated in obese women and are associated with poorer clinical pregnancy rate after in vitro fertilization: a pilot study.	info:doi/10.1530/REP-18-0583#cont:346		2019	Obesity induces ovarian inflammation and reduces oocyte quality
obesity --+> CCL2		QuantitativeChange	Multianalyte profiling of circulating cytokines and che-mokines revealed that obese individuals had increased plasma levels of monocyte chemoattractant protein 1, IL-6, IL-17A, MIP-1b, C-X-C motif chemokine 10, IFN-g, and IL-1RA as compared with nonobese subjects, indicating a higher systemic inflammatory tone in obesity (Supplemental Table S2).	info:doi/10.1096/fj.201802587R#cont:110		2019	Leukocytes from obese individuals exhibit an impaired SPM signature
obesity --+> CCL2		QuantitativeChange	We hypothesize that elevated MCP-1 levels in the follicular fluid of obese women may adversely impact oocyte quality and granulosa cell/theca cell function by inducing intracellular inflammatory processes by binding to MCP-1 receptors or through attracting abnormally large number of monocytes into the ovaries.	info:doi/10.1016/j.fertnstert.2016.12.023#body:110	96	2017	Serum and follicular fluid monocyte chemotactic protein-1 levels are elevated in obese women and are associated with poorer clinical pregnancy rate after in vitro fertilization: a pilot study
obesity ---| STX1A		QuantitativeChange	Expression of Munc13-1, along with its cognate partners, syntaxin 1a and Munc18a, is reduced in the pancreatic islets of type-2 diabetes non-obese Goto-Kakizaki and obese Zucker fa/fa rats.	info:pmid/12871971#abs:5	12871971	2003	Regulation of insulin exocytosis by Munc13-1.
obesity ---| STX1A		QuantitativeChange	Expression of Munc13-1, along with its cognate partners, syntaxin 1a and Munc18a, is reduced in the pancreatic islets of type-2 diabetes non-obese Goto-Kakizaki and obese Zucker fa/fa rats.	info:pmid/12871971#body:48	12871971	2003	Regulation of insulin exocytosis by Munc13-1.
obesity ---| STX1A		QuantitativeChange	In agreement with our results, in Zucker obese diabetic rats whose islets have severely reduced Syn-1A levels (34), sulfonylurea receptor1-selective KATP channel opener NN414 is more effective in attenuating hyperinsulinemia than in their lean controls (71).	info:pmid/17878408#body:285	17878408	2007	SNAREing voltage-gated K+ and ATP-sensitive K+ channels: tuning beta-cell excitability with syntaxin-1A and other exocytotic proteins.
obesity ---| STX1A		QuantitativeChange		Admin imported
obesity --+> MIR210		QuantitativeChange	Abundance of miR-155 and miR-210 was increased in adipose tissue macrophages of participants with obesity by 6.7-fold and 2.9-fold (P?=?0.002 and P?=?0.013, respectively). miR-130b expression was increased 1.8-fold in adipose tissue macrophages and 4.3-fold in adipocytes from participants with obesity (P?=?0.007 and P?=?0.02, respectively).	info:pmid/31531958#abs:3	31531958	2019	Macrophage-Derived microRNA-155 Increases in Obesity and Influences Adipocyte Metabolism by Targeting Peroxisome Proliferator-Activated Receptor Gamma.
obesity --+> MIR210		QuantitativeChange	Expression of the hypoxamir, miR-210 was increased with greater adiposity, but only in trophoblast from a female fetus, and accompanied by decreased expression of the mitochondrial target genes NDUFA4 and ISCU.	info:doi/10.1016/j.placenta.2015.01.384#body:10		2015	Sexual dimorphism in the effect of maternal obesity on placental mitochondrial function
obesity --+> MIR210		QuantitativeChange	In humans, female placentas from over-weight and obese mothers had increased miR-210 expression compared to male placentas.73 miR-210 has also been identified as a potential biomarker for pre-eclampsia.74	info:doi/10.1096/fj.201902767R#cont:444		2020	Deletion of hypoxia-responsive microRNA-210 results in a sex-specific decrease in nephron number
obesity ---| PDE3B		QuantitativeChange	PDE3B gene expression is generally reduced in adipocytes of either monogenic or polygenic rodent models of obese, insulin-resistance.	info:pmid/12213348#abs:2	12213348	2002	Differential regulation of gene expression and insulin-induced activation of phosphodiesterase 3B in adipocytes of lean insulin-resistant IRS-1 (-/-) mice.
obesity ---| PDE3B		QuantitativeChange	Improvement in insulin resistance and the restoration of reduced phosphodiesterase 3B gene expression by pioglitazone in adipose tissue of obese diabetic KKAy mice.	info:pmid/10480615#title:1	10480615	1999	Improvement in insulin resistance and the restoration of reduced phosphodiesterase 3B gene expression by pioglitazone in adipose tissue of obese diabetic KKAy mice.
obesity ---| PDE3B		QuantitativeChange	In prior studies, we demonstrated that basal and insulin-induced membrane-bound PDE (mainly PDE3B) activities are impaired in adipocytes of insulin-resistant diabetic KK mice, and spontaneously obese rats .	info:pmid/12765845#body:10	12765845	2003	Systematic search for single nucleotide polymorphisms in the 5 ' flanking region of the human phosphodiesterase 3B gene: absence of evidence for major effects of identified polymorphisms on susceptibility to Japanese type 2 diabetes
obesity ---| PDE3B		QuantitativeChange	In prior studies, we demonstrated that basal and insulin-induced membrane-bound PDE (mainly PDE3B) activities are impaired in the epididymal adipocytes of insulin-resistant diabetic KK mice and spontaneously obese rats .	info:pmid/11557056#body:9	11557056	2001	Activation of mouse phosphodiesterase 3B gene promoter by adipocyte differentiation in 3T3-L1 cells
obesity ---| PDE3B		QuantitativeChange	Endocrinology 119, 1839-1844 Medline 1st Citation . 38 Tang, Y., Osawa, H., Onuma, H., Nishimiya, T., Ochi, M. and Makino, H. (1999) Improvement in insulin resistance and the restoration of reduced phosphodiesterase 3B gene expression by pioglitazone in adipose tissue of obese diabetic KKAy mice.	info:pmid/17286556#body:372	17286556	2007	Regulation of adiponectin and leptin secretion and expression by insulin through a PI3K-PDE3B dependent mechanism in rat primary adipocytes.
obesity --+> CYBB		QuantitativeChange	Thirty-one women carriers of hereditary deficiency of NOX2, the catalytic subunit of NADPH oxidase, were matched for sex and age with 31 controls and 31 obese women.	info:pmid/23288160#abs:3	23288160	2013	Reduced atherosclerotic burden in subjects with genetically determined low oxidative stress.
obesity --+> CYBB		QuantitativeChange	Platelet gp91(phox) expression was downregulated in X-CGD patients (1.0+/-0.8 mean fluorescence; P<0.001) and upregulated in obese patients (4.1+/-2.2 mean fluorescence; P=0.01) compared with healthy subjects (2.9+/-1.7 mean fluorescence).	info:pmid/19805647#abs:5	19805647	2009	Hereditary deficiency of gp91(phox) is associated with enhanced arterial dilatation: results of a multicenter study.
obesity --+> CYBB		QuantitativeChange	Total NOX2 expression (65 kDa plus 110 kDa bands) was significantly decreased in MPs from subjects with obesity compared with controls (Figure 3C).	info:pmid/27130266#cont:173	27130266	2016	Role of eNOS- and NOX-containing microparticles in endothelial dysfunction in patients with obesity
obesity --+> CYBB		QuantitativeChange	Serum NOX2 activity is increased in patients with obesity, hypercholesterolemia or metabolic syndrome.	info:pmid/26363473#body:28	26363473	2015	Oxidative stress in chronic vascular disease: From prediction to prevention
obesity --+> CYBB		QuantitativeChange	Methods and Results—Thirty-one women carriers of hereditary deficiency of NOX2, the catalytic subunit of NADPH oxidase, were matched for sex and age with 31 controls and 31 obese women.	info:pmid/23288160#cont:4	23288160	2013	Reduced atherosclerotic burden in subjects with genetically determined low oxidative stress
obesity --+> CYBB		QuantitativeChange	Expression of NOX2, p22phox, p40phox, p47phox, and NOX4 has been shown to be increased in adipose tissue and vasculature of genetically obese mice and mice with diet-induced obesity (7, 23, 25, 39).	info:pmid/23482812#cont:49	23482812	2013	Female mice lacking p47phox have altered adipose tissue gene expression and are protected against high fat-induced obesity
obesity --+> CYBB		QuantitativeChange	Platelet gp91phox expression was downregulated in X-CGD patients (1.0±0.8 mean fluorescence; P<0.001) and upregulated in obese patients (4.1±2.2 mean fluorescence; P=0.01) compared with healthy subjects (2.9±1.7 mean fluorescence).	info:pmid/19805647#body:54	19805647	2009	Hereditary Deficiency of gp91phox Is Associated With Enhanced Arterial Dilatation: Results of a Multicenter Study.
obesity --+> CYBB		QuantitativeChange	In contrast, we found high expression levels of NOX4 in white adipose tissue, as well as gp91phox, and mRNA expression of NOX4 was significantly increased in white adipose tissue of obese mice (Supplemental Figure 3, A and B).	info:pmid/15599400#body:217	15599400	2004	Increased oxidative stress in obesity and its impact on metabolic syndrome.
obesity --+> CYBB		QuantitativeChange	Results [up arrow]Top [up arrow]Abstract [up arrow]Introduction [up arrow]Methods *Results [down arrow]Discussion [down arrow]Conclusion [down arrow]References Platelet expression of gp91phox and urinary excretion of 8-iso-PGF2a were downregulated in X-Chronic granulomatous disease patients (P<0.001 and P=0.04) and increased in obese patients (P=0.01 and P<0.001) compared with healthy subjects (t…	info:pmid/19805647#body:135	19805647	2009	Hereditary Deficiency of gp91phox Is Associated With Enhanced Arterial Dilatation: Results of a Multicenter Study.
obesity --+> CYBB		QuantitativeChange	Loffredo et al. showed that NOX2 (catalytic core of NADPH oxidase) was overexpressed in hypercholesterolemic and obese children [62].	info:embase/2015812526#cont:116		2014	Obesity and oxidative stress: Potential roles of melatonin as antioxidant and metabolic regulator
obesity --+> CYBB		QuantitativeChange	The expressions of NOX2 and NOX4 were shown to be increased in both the adipose tissue and the vasculature of genetically obese mice, and in mice with diet-induced obesity.29	info:doi/10.1097/TP.0000000000001130#cont:86		2016	Ischemia-reperfusion injury in fatty liver is mediated by activated NADPH oxidase 2 in rats
obesity --+> NR3C1		QuantitativeChange	Expression of 11ß-HSD-1 and glucocorticoid receptor was measured by qRT-PCR in epicardial adipose tissue, mediastinal adipose tissue and subcutaneous adipose tissue of thirty-one obese patients undergoing coronary artery bypass grafting due to coronary artery disease (obese coronary artery disease group) and sixteen obese patients without coronary artery disease undergoing heart valve surgery (co…	info:pmid/23009206#abs:4	23009206	2012	The role of mediastinal adipose tissue 11ß-hydroxysteroid d ehydrogenase type 1 and glucocorticoid expression in the development of coronary atherosclerosis in obese patients with ischemic heart disease.
obesity --+> NR3C1		QuantitativeChange	nuclear receptor subfamily 3 group C member 1 messenger RNA levels have also been reported to be significantly decreased in obesity [35,36].	info:pmid/22715380#cont:565	22715380	2012	Green tea polyphenols reduce body weight in rats by modulating obesity-related genes
obesity --+> NR3C1		QuantitativeChange	Obese patients have enhanced visceral adipose tissue glucocorticoid receptor concentrations (23).	info:pmid/21971518#cont:37	21971518	2012	Glucocorticoid receptors in human epicardial adipose tissue: Role of coronary status
obesity --+> NR3C1		QuantitativeChange	It is recognized that obese patients have enhanced visceral adipose tissue glucocorticoid receptor concentrations (23) .	info:pmid/21971518#cont:135	21971518	2012	Glucocorticoid receptors in human epicardial adipose tissue: Role of coronary status
obesity --+> NR3C1		QuantitativeChange	NR3C1 messenger RNA levels were slightly decreased in the hippocampus (p = 0.070) of obese mice compared to controls, which could affect the mediating role of this receptor in the	info:pmid/28921462#cont:267	28921462	2018	Bifidobacterium pseudocatenulatum CECT 7765 Ameliorates Neuroendocrine Alterations Associated with an Exaggerated Stress Response and Anhedonia in Obese Mice
obesity --+> NR3C1		QuantitativeChange	In the obese controls, increased renal expression of glucocorticoid receptor, TNF-a and AT1, indicate the potential for enhanced cortisol sensitivity, local pro-inflammatory	info:pmid/19536669#cont:34	19536669	2009	Tissue specific adaptations to nutrient supply: More than just epigenetics?
obesity --+> NR3C1		QuantitativeChange	In fact, glucocorticoid receptor messenger RNA levels increase with fat mass and increased glucocorticoid receptor expression has been observed in patients with visceral obesity.	info:pmid/25001018#cont:121	25001018	2015	Maternal undernutrition and fetal developmental programming of obesity: The glucocorticoid connection
obesity --+> NR3C1		QuantitativeChange	In addition, the level of glucocorticoid receptor expression in visceral fat is reported to be upregulated in obesity, which would lead to an amplification of glucocorticoid signaling and the expansion of this fat depot .	info:pmid/22955009#body:13	22955009	2012	Mediastinal adipose tissue expresses a pathogenic profile of 11 ß-hydroxysteroid dehydrogenase Type 1, glucocorticoid receptor, and CD68 in patients with coronary artery disease
obesity --+> NR3C1		QuantitativeChange	Increased glucocorticoid receptor expression may be involved in the development of metabolic syndrome and obesity in adulthood and is, therefore, a candidate for the chronic programming effects caused by reduced fetal growth (Whorwood et al. 2002).	info:pmid/17379659#body:80	17379659	2007	Glucocorticoid exposure and tissue gene expression of 11beta HSD-1, 11beta HSD-2, and glucocorticoid receptor in a porcine model of differential fetal growth.
obesity --+> NR3C1		QuantitativeChange	In addition, the expression level of glucocorticoid receptor in intra-abdominal fat and epicardial fat were shown to be upregulated in obesity and coronary artery disease leading to an amplification of glucocorticoid signaling and the expansion of these fat depots [19,20].	info:pmid/23009206#cont:35	23009206	2012	The role of mediastinal adipose tissue 11ß-hydroxysteroid d ehydrogenase type 1 and glucocorticoid expression in the development of coronary atherosclerosis in obese patients with ischemic heart disease
obesity --+> NR3C1		QuantitativeChange	The obese coronary artery disease patients with a waist circumference greater than the cut-off values (cut-off points of waist circumference for cardiovascular disease risk were 87 cm for men and 83 cm for women) had increased levels of C:18:4n-3, CD68, 11ß-HSD-1 and glucocorticoid receptor in mediastinal adipose tissue (p < 0.05, respectively).	info:pmid/23009206#cont:242	23009206	2012	The role of mediastinal adipose tissue 11ß-hydroxysteroid d ehydrogenase type 1 and glucocorticoid expression in the development of coronary atherosclerosis in obese patients with ischemic heart disease
obesity --+> NR3C1		QuantitativeChange	While lung GR-a expression did not change, lung glucocorticoid receptor-beta expression was increased almost 3.5 fold in the obese mice exposed to house dust mite in comparison to their lean counterparts exposed to house dust mite (p < 0.05).	info:doi/10.1016/j.jaci.2013.12.296#body:10		2014	Glucocorticoid Receptor-â Up-Regulation In C57BL/6 Diet-Induced Obese Mice With House Dust Mite-Mediated Asthma
obesity --+> SERPINE1		QuantitativeChange	Meantime, obesity affects also the PAI-1 levels.	info:pmid/28378106#abs:5	28378106	2017	Plasminogen activator inhibitor links obesity and thrombotic cerebrovascular diseases: The roles of PAI-1 and obesity on stroke.
obesity --+> SERPINE1		QuantitativeChange	PAI-1 concentrations are elevated in obesity, type 2 diabetes and metabolic syndrome .	info:pmid/31023101#abs:2	31023101	2019	Circulating levels of plasminogen activator inhibitor-1 are associated with metabolic syndrome rather than with menopause.
obesity --+> SERPINE1		QuantitativeChange	An increased plasma plasminogen activator inhibitor-1 (PAI-1) level is a risk factor for myocardial infarction, particularly when associated with visceral obesity.	info:pmid/10764686#abs:1	10764686	2000	Influence of PAI-1 on adipose tissue growth and metabolic parameters in a murine model of diet-induced obesity.
obesity --+> SERPINE1		QuantitativeChange	In addition, data suggest that TNF-alpha and IL-1beta also have stimulatory effects on PAI-1 protein secretion and may contribute to the elevated PAI-1 levels observed in obesity.	info:pmid/10845889#abs:10	10845889	2000	Role of cytokines in the regulation of plasminogen activator inhibitor-1 expression and secretion in newly differentiated subcutaneous human adipocytes.
obesity --+> SERPINE1		QuantitativeChange	Plasminogen activator inhibitor-1 levels were elevated in patients with cardiovascular risk factors, including type 2 diabetes, pre-diabetes, smokers, obesity, hypertension, and daytime variation in procedure and blood draw.	info:pmid/31064214#abs:9	31064214	2019	Performance of plasminogen activator inhibitor-1 as a biomarker in patients undergoing coronary angiography: Analytical and biological considerations.
obesity --+> SERPINE1		QuantitativeChange	These studies confirmed that obesity increased PAI-1 level.	info:pmid/28378106#cont:51	28378106	2017	Plasminogen activator inhibitor links obesity and thrombotic cerebrovascular diseases: The roles of PAI-1 and obesity on stroke
obesity --+> SERPINE1		QuantitativeChange	The results may explain why obese people have high plasma PAI-1 level.	info:pmid/16843437#body:88	16843437	2006	Identification of a peroxisome proliferator responsive element (PPRE)-like cis-element in mouse plasminogen activator inhibitor-1 gene promoter
obesity --+> SERPINE1		QuantitativeChange	Plasma levels of PAI-1 were also diminished in our postoperatively obese.	info:pmid/28555086#cont:335	28555086	2017	Hepatic CD36 downregulation parallels steatosis improvement in morbidly obese undergoing bariatric surgery
obesity --+> SERPINE1		QuantitativeChange	Adipose tissue PAI-1 gene expression and secretion are increased in obesity .	info:pmid/15157564#body:141	15157564	2004	Adipocyte biology and adipocytokines
obesity --+> SERPINE1		QuantitativeChange	PAI-1 levels have consistently been shown to be dramatically upregulated in obese humans .	info:pmid/17935818#body:13	17935818	2008	Expression of TNF-a protein in omental and subcutaneous adipose tissue in obesity
obesity --+> SERPINE1		QuantitativeChange	Plasminogen activator inhibitor-1 (PAI-1) expression was significantly decreased for obese donor 2 at the 1% dose (0.32 ± 0.06, P = 0.03).	info:pmid/25086727#body:58	25086727	2014	Adipocyte exosomes induce transforming growth factor beta pathway dysregulation in hepatocytes: a novel paradigm for obesity-related liver disease
obesity --+> SERPINE1		QuantitativeChange	In the present study, PAI1 expression was reduced in liver of the morbidly obese subjects following surgery.	info:pmid/28555086#cont:334	28555086	2017	Hepatic CD36 downregulation parallels steatosis improvement in morbidly obese undergoing bariatric surgery
obesity --+> SERPINE1		QuantitativeChange	However, the mechanism through which obesity influences the upregulation of hepatic PAI-1 expression is unclear.	info:pmid/18078928#body:3	18078928	2008	Cross talk of tumor necrosis factor-a and the renin-angiotensin system in tumor necrosis factor-a-induced plasminogen activator inhibitor-1 production from hepatocytes
obesity --+> SERPINE1		QuantitativeChange	Several studies have shown that PAI-1 gene expression is significantly increased in adipose tissues from obese mice.	info:pmid/16507303#body:4	16507303	2006	Atorvastatin reduces plasminogen activator inhibitor-1 expression in adipose tissue of atherosclerotic rabbits
obesity --+> SERPINE1		QuantitativeChange	Increased PAI-1 levels are found in various disease states such as cancer, obesity, and metabolic syndrome.	info:pmid/22119245#body:5	22119245	2012	Impaired fibrinolytic system in ApoE gene-deleted mice with hyperlipidemia augments deep vein thrombosis
obesity --+> SERPINE1		QuantitativeChange	Increased PAI-1 levels are demonstrated to be associated with obesity, insulin resistance, and metabolic syndrome (1, 29, 37).	info:pmid/30532990#cont:34	30532990	2018	Inhibition of PAI-1 attenuates perirenal fat inflammation and the associated nephropathy in high-fat diet-induced obese mice
obesity --+> SERPINE1		QuantitativeChange	Therefore, we could not determine whether the Clock mutation directly or indirectly suppresses diabetes- and obesity-induced PAI-1 gene expression .	info:pmid/19168071#body:24	19168071	2009	PERIOD2 is a circadian negative regulator of PAI-1 gene expression in mice
obesity --+> SERPINE1		QuantitativeChange	Thus, increased serum PAI-1 levels have been considered a consequence of metabolic dysfunction and obesity, as well as a risk marker of developing type 2 diabetes.65	info:pmid/31102437#cont:161	31102437	2019	Alcohol Intoxication and the Postburn Gastrointestinal Hormonal Response
obesity --+> SERPINE1		QuantitativeChange	tissue factor and PAI-1 gene expression was significantly increased in the adipose tissues of obese mice when compared with the lean controls .	info:pmid/15469859#body:58	15469859	2004	Fenofibrate inhibits thrombogenic and fibrinolytic factors expression in adipose tissue of atherosclerotic rabbits
obesity --+> SERPINE1		QuantitativeChange	However, increased plasma PAI-1 levels in obesity are associated with type 2 diabetes and cardiovascular disease .	info:pmid/24667608#body:10	24667608	2014	Resistin regulates the expression of plasminogen activator inhibitor-1 in 3T3-L1 adipocytes
obesity --+> SERPINE1		QuantitativeChange	Although several tissues are known to produce PAI-1, adipose tissue appears to be the major contributor to the elevated PAI-1 levels in obesity .	info:pmid/16427606#body:14	16427606	2006	Hypoxia dysregulates the production of adiponectin and plasminogen activator inhibitor-1 independent of reactive oxygen species in adipocytes
obesity --+> SERPINE1		QuantitativeChange	Circulating PAI-1 levels in humans are increased in obesity and metabolic syndrome and correlate with the degree of insulinemia .	info:pmid/16413628#body:19	16413628	2006	Chronic blockade of the angiotensin II receptor has a differential effect on adipose and vascular PAI-1 in OLETF rats
obesity --+> SERPINE1		QuantitativeChange	Increased plasma PAI-1 level is shown in obesity and is associated with thrombotic diseases such as myocardial infarction .	info:pmid/16310164#body:7	16310164	2006	Oxidative stress provokes atherogenic changes in adipokine gene expression in 3T3-L1 adipocytes
obesity --+> SERPINE1		QuantitativeChange	Adipose tissue is generally considered the most likely contributor to elevated plasma PAI-1 concentrations under conditions of obesity.	info:pmid/23079293#body:7	23079293	2012	Associations between plasma PAI-1 concentrations and its expressions in various organs in obese model mice
obesity --+> SERPINE1		QuantitativeChange	Plasminogen activator inhibitor-1 (PAI-1) levels were markedly enhanced in obese as compared to lean mice (p < 0.0005), but were comparable upon treatment with placebo or clopidogrel ( ).	info:pmid/18986687#body:15	18986687	2009	Antithrombotic effect of clopidogrel in a vena cava thrombosis model in obese mice
obesity --+> SERPINE1		QuantitativeChange	Although several tissues are known to produce PAI-1, adipose tissue appears to be the major contributor to elevated PAI-1 levels observed in cases of obesity .	info:pmid/23612013#body:8	23612013	2013	Aucubin, a naturally occurring iridoid glycoside inhibits TNF-a-induced inflammatory responses through suppression of NF-?B activation in 3T3-L1 adipocytes
obesity --+> SERPINE1		QuantitativeChange	Increased PAI-1 levels in adipose tissue of obese individuals was accompanied by elevated plasma PAI-1 activity (Cesari et al. 2010).	info:pmid/28378106#cont:47	28378106	2017	Plasminogen activator inhibitor links obesity and thrombotic cerebrovascular diseases: The roles of PAI-1 and obesity on stroke
obesity --+> SERPINE1		QuantitativeChange	Although several tissues are known to produce PAI-1, adipose tissue appears to be the major contributor to the elevated PAI-1 levels observed in cases of obesity .	info:pmid/17967414#body:13	17967414	2007	Resveratrol inhibits TNF-a-induced changes of adipokines in 3T3-L1 adipocytes
obesity --+> SERPINE1		QuantitativeChange	Adipose tissue is generally considered the most likely contributor to elevated plasma PAI-1 concentrations in obese humans .	info:pmid/21757225#body:78	21757225	2011	PPAR? activation induces acute PAI-1 gene expression in the liver but not in adipose tissues of diabetic model mice
obesity --+> SERPINE1		QuantitativeChange	Circulating PAI-1 levels in humans are increased in obesity and in insulin resistance, and are strongly correlated with the degree of insulinemia .	info:pmid/21147367#body:162	21147367	2010	Trehalose prevents adipocyte hypertrophy and mitigates insulin resistance
obesity --+> SERPINE1		QuantitativeChange	Studies have shown that plasminogen activator inhibitor-1 levels are also increased in insulin-resistant obese nondiabetic patients and NIDDM patients.	info:pmid/9559489#body:62	9559489	1998	Metformin: Effects on CardiovascularRisk Factors in Patients withNon-Insulin-Dependent Diabetes Mellitus
obesity --+> SERPINE1		QuantitativeChange	Although several tissues are known to produce PAI-1 or IL-6, adipose tissue appears to be the major contributor to the elevated PAI-1 and IL-6 levels in obesity .	info:pmid/19608012#body:8	19608012	2009	Identification of Signaling Pathways Involved in Aberrant Production of Adipokines in Adipocytes Undergoing Oxidative Stress
obesity --+> SERPINE1		QuantitativeChange	Furthermore, obesity is associated with reduced fibrinolysis, evidenced by reduced levels of tissue plasminogen activator (tPA) and increased levels of plasminogen activator inhibitor-1 (PAI-1).	info:pmid/25306554#body:4	25306554	2014	Effect of Obesity on Acute Hemostatic Responses to Live-Fire Training Drills
obesity --+> SERPINE1		QuantitativeChange	Conversely, PAI-1 deficiency helps prevent the development of obesity by protecting against insulin resistance and by fundamentally altering adipocyte differentiation.	info:pmid/15780823#body:53	15780823	2005	Plasminogen activator inhibitor-1: a common denominator in obesity, diabetes and cardiovascular disease
obesity --+> SERPINE1		QuantitativeChange	PAI-1 expression is directly influenced by obesity, which is a common cause of insulin resistance and occurs frequently in Polycystic ovary syndrome patients.	info:pmid/15935829#body:84	15935829	2005	Insulin resistance causes impaired vasodilation and hypofibrinolysis in young women with polycystic ovary syndrome
obesity --+> SERPINE1		QuantitativeChange	PAI-1 is overexpressed in various diseases, such as obesity and metabolic syndrome, and has been linked to risk of thrombosis in patients with these conditions (36,73,74).	info:pmid/30431071#cont:82	30431071	2019	Proteolysis is the most fundamental property of malignancy and its inhibition may be used therapeutically (Review)
obesity --+> SERPINE1		QuantitativeChange	Furthermore, our data also support earlier observations that basal PAI-1 expression is increased in adipose tissue from obese compared to lean animals (saline infusion studies, ).	info:pmid/11755928#body:106	11755928	2002	Hyperglycemia induces PAI-1 gene expression in adipose tissue by activation of the hexosamine biosynthetic pathway
obesity --+> SERPINE1		QuantitativeChange	Adipose PAI-1 gene expression and PAI-1 release are increased in obesity and visceral adipose tissue produces more PAI-1 than subcutaneous tissue .	info:pmid/23499586#body:88	23499586	2013	Positive association of adiponectin with soluble thrombomodulin, von Willebrand factor and soluble VCAM-1 in dyslipidemic subjects
obesity --+> SERPINE1		QuantitativeChange	Adipocytes may significantly contribute to the increased plasma PAI-1 levels in obese patients prone to ischemic heart disease .	info:pmid/9772009#body:193	9772009	1998	Development and Disease in Proteinase-Deficient Mice:Role of the Plasminogen, Matrix Metalloproteinase and Coagulation System
obesity --+> SERPINE1		QuantitativeChange	Indeed, PAI-1 expression can be detected in the murine and human adipose tissue and is up-regulated in obesity, insulin resistance and hyperinsulinemia .	info:pmid/21496886#body:4	21496886	2011	Effect of dibutyryl cyclic adenosine monophosphate on the gene expression of plasminogen activator inhibitor-1 and tissue factor in adipocytes
obesity --+> SERPINE1		QuantitativeChange	Many studies have shown that adipose PAI-1 significantly contributes to elevated plasma PAI-1 levels under conditions of obesity, although the degree of such contribution remains controversial.	info:pmid/23079293#body:63	23079293	2012	Associations between plasma PAI-1 concentrations and its expressions in various organs in obese model mice
obesity --+> SERPINE1		QuantitativeChange	Plasma PAI-1 level is elevated in obesity and type 2 diabetes, and may play a role in the development of adipose tissue and insulin resistance .	info:pmid/17610998#body:98	17610998	2008	The role of urotensin II in the metabolic syndrome
obesity --+> SERPINE1		QuantitativeChange	Furthermore, a Clock mutation attenuates the plasma PAI-1 increase in accordance with PAI-1 mRNA expression induced by metabolic disorders such as diabetes and obesity .	info:pmid/19168071#body:21	19168071	2009	PERIOD2 is a circadian negative regulator of PAI-1 gene expression in mice
obesity --+> SERPINE1		QuantitativeChange	The level of PAI-1 in plasma is increased in obese patients, and many reports have shown that increased PAI-1 levels contribute to the development of obesity .	info:pmid/19157828#body:8	19157828	2010	Oligomerized grape seed polyphenols attenuate inflammatory changes due to antioxidative properties in coculture of adipocytes and macrophages
obesity --+> SERPINE1		QuantitativeChange	Adipocytes express a number of pro-inflammatory cytokines, including tumor necrosis factor-a and plasminogen activator inhibitor-1 (PAI-1), which are overexpressed in obese individuals ( ).	info:pmid/22445926#body:11	22445926	2012	Mature breast adipocytes promote breast cancer cell motility
obesity --+> SERPINE1		QuantitativeChange	PAI-1 levels are known to be elevated in obesity and metabolic syndrome, and its relationship with the cardiometabolic phenotype markers and the left ventricular structure parameters was closely examined.	info:pmid/23500236#body:51	23500236	2013	Insulin Resistance, Subclinical Left Ventricular Remodeling, and the Obesity Paradox
obesity --+> SERPINE1		QuantitativeChange	It is important to underline that fat mass of obese animals was ~4 fold increased compared to lean animals, suggesting that the total contribution of PAI-1 expression is increased with obesity.	info:pmid/11755928#body:75	11755928	2002	Hyperglycemia induces PAI-1 gene expression in adipose tissue by activation of the hexosamine biosynthetic pathway
obesity --+> SERPINE1		QuantitativeChange	PAI-1 is synthesized by adipocytes and it has been clearly established that plasma PAI-1 levels are increased in case of obesity and are reduced by weight loss .	info:pmid/22801256#body:121	22801256	2012	The Biochemistry, Physiology and Pathological roles of PAI-1 and the requirements for PAI-1 inhibition in vivo
obesity --+> SERPINE1		QuantitativeChange	Obesity as a substantial component of metabolic syndrome may also have elevated plasma levels of Plasminogen activator inhibitor-1 and fibrinogen and decreased protein C levels.24-26	info:pmid/28877605#cont:192	28877605	2018	Obesity Paradox in Patients With Deep Venous Thrombosis
obesity --+> SERPINE1		QuantitativeChange	PAI-1 levels in plasma are elevated in hyperlipidemic and/or obese patients , and adipose tissue is one of primary sources of PAI-1 production in this condition .	info:pmid/19482339#body:3	19482339	2009	A novel cholesterol absorption inhibitor, ezetimibe, decreases adipose-derived and vascular PAI-1 expression in vivo
obesity --+> SERPINE1		QuantitativeChange	Furthermore, increased plasminogen activator inhibitor-1 levels have been associated with obesity, as the result of increased plasminogen activator inhibitor-1 production from obese adipocytes .	info:pmid/21111705#body:153	21111705	2011	Role of obesity-associated dysfunctional adipose tissue in cancer: A molecular nutrition approach
obesity --+> SERPINE1		QuantitativeChange	The levels of PAI-1 and MCP-1 are also elevated in obese humans and mouse adipose tissue and contribute to many aspects of adipose tissue development .	info:pmid/22749180#body:7	22749180	2012	Fucoidan from the sporophyll of Undaria pinnatifida suppresses adipocyte differentiation by inhibition of inflammation-related cytokines in 3T3-L1 cells
obesity --+> SERPINE1		QuantitativeChange	Especially obese subjects with elevated PAI-1 levels that are at risk for cardiovascular events have plasma PAI-1 with a similar glycosylation pattern as adipose tissue .	info:pmid/21392818#body:171	21392818	2011	Characterization of a panel of monoclonal antibodies toward mouse PAI-1 that exert a significant profibrinolytic effect in vivo
obesity --+> SERPINE1		QuantitativeChange	PAI-1 is considered to be an anti-fibrinolytic adipokine synthesized by macrophages in adipose tissue and the level of PAI-1 in serum is known to be increased in individuals with obesity ( ).	info:pmid/22541717#body:22	22541717	2012	Increased level of serum cytokines, chemokines and adipokines in patients with schizophrenia is associated with disease and metabolic syndrome
obesity --+> SERPINE1		QuantitativeChange	Plasma levels of PAI-1 are markedly elevated in obese individuals as well as in patients with insulin resistance, type 2 diabetes, and cardiovascular disease .	info:pmid/23612013#body:6	23612013	2013	Aucubin, a naturally occurring iridoid glycoside inhibits TNF-a-induced inflammatory responses through suppression of NF-?B activation in 3T3-L1 adipocytes
obesity --+> SERPINE1		QuantitativeChange	Elevated PAI-1 levels are also associated with obesity, insulin resistance, type 2 diabetes, dyslipidemia, hypertension, and the metabolic syndrome .	info:pmid/19589523#body:245	19589523	2010	Adipose tissue and reproduction in women
obesity --+> SERPINE1		QuantitativeChange	Adipocytes synthesize plasminogen activator inhibitor-1, and plasma plasminogen activator inhibitor-1 levels are increased in obesity and reduced by weight loss (Cesari et al. 2010).	info:pmid/29880082#cont:100	29880082	2018	Possible antithrombotic effects of Angelica keiskei (Ashitaba)
obesity --+> SERPINE1		QuantitativeChange	PAI-1 has been suggested as a marker of thrombotic tendency, as PAI-1 levels are elevated in the metabolic syndrome and obesity, insulin resistance, dyslipidemia, inflammatory diseases and cardiovascular diseases .	info:pmid/22840426#body:70	22840426	2012	Plasminogen activator inhitor-1 associates with cardiovascular risk factors in healthy young adults in the Cardiovascular Risk in Young Finns Study
obesity --+> SERPINE1		QuantitativeChange	Finally, obesity may lead to impaired fibrinolysis, as obese subjects have increased circulating levels of plasminogen activator inhibitor-1 which inhibits the breakdown of clot (Ouchi et al. 2011; Shi-momura et al. 1996).	info:pmid/28528403#cont:146	28528403	2017	Assessing the causal relationship between obesity and venous thromboembolism through a Mendelian Randomization study
obesity --+> SERPINE1		QuantitativeChange	PAI-1 levels are increased in patients with visceral obesity and type 2 diabetes mellitus because modulation of PAI-1 expression influences adipose tissue growth and, thus, insulin resistance.	info:pmid/15331315#body:187	15331315	2004	Preventing heart failure in patients with diabetes
obesity --+> SERPINE1		QuantitativeChange	PAI-1 levels have consistently been shown to be dramatically upregulated in obese humans; PAI-1 is thought to be the link between obesity, insulin-resistance, and increased risk for cardiovascular disease .	info:pmid/17967414#body:12	17967414	2007	Resveratrol inhibits TNF-a-induced changes of adipokines in 3T3-L1 adipocytes
obesity --+> SERPINE1		QuantitativeChange	Although plasma levels of both Oxidized low-density lipoprotein and PAI-1 are significantly elevated in obesity, the relationship between Oxidized low-density lipoprotein and adipose PAI-1 expression has not been investigated.	info:pmid/21146630#body:23	21146630	2011	Oxidized LDL and lysophosphatidylcholine stimulate plasminogen activator inhibitor-1 expression through reactive oxygen species generation and ERK1/2 activation in 3T3-L1 adipocytes
obesity --+> SERPINE1		QuantitativeChange	Thus, in addition to macrophage-derived PAI-1 production, adipocyte-derived PAI-1 in response to Oxidized low-density lipoprotein may also contribute to the elevated circulating PAI-1 levels in obesity.	info:pmid/21146630#body:167	21146630	2011	Oxidized LDL and lysophosphatidylcholine stimulate plasminogen activator inhibitor-1 expression through reactive oxygen species generation and ERK1/2 activation in 3T3-L1 adipocytes
obesity --+> SERPINE1		QuantitativeChange	Increased plasma PAI-1 levels have been correlated with the amount of visceral fat in obese humans, suggesting that adipose tissue is the primary source of PAI-1 in this condition .	info:pmid/21496886#body:3	21496886	2011	Effect of dibutyryl cyclic adenosine monophosphate on the gene expression of plasminogen activator inhibitor-1 and tissue factor in adipocytes
obesity --+> SERPINE1		QuantitativeChange	Expression of 5-HT 2A receptor mRNA was increased in hypertrophic adipocytes and in mesenteric adipose tissue of diabetic-obese mice, db/db mice, which exhibit decreased expression of adiponectin and increased expression of PAI-1.	info:pmid/18675814#body:17	18675814	2008	5-Hydroxytryptamine 2A receptor signaling cascade modulates adiponectin and plasminogen activator inhibitor 1 expression in adipose tissue
obesity --+> SERPINE1		QuantitativeChange	Clinical studies show correlations between elevated PAI-1 activity and other factors associated with insulin resistance and obesity, including triglyceride-rich lipoproteins , insulin , insulin resistance , and proinsulin-like molecules .	info:pmid/10554079#body:11	10554079	1999	Lack of Evidence for Secretion of Plasminogen Activator Inhibitor-1 by Human Subcutaneous Adipose Tissue in Vivo
obesity --+> SERPINE1		QuantitativeChange	These healthy obese individuals have less macrophage infiltration in their adipose tissue and decreased levels of C-reactive protein , IL-6, tumor necrosis factor a, and plasminogen activator inhibitor 1, with increased adiponectin.	info:pmid/24582089#body:190	24582089	2014	Metabolic Syndrome
obesity --+> SERPINE1		QuantitativeChange	Recently, more detailed analysis of adipose tissue revealed that visceral adipose tissue was considered as a major contributor to the increased circulating PAI-1 levels compared to subcutaneous adipose tissue during obesity.	info:pmid/28378106#cont:54	28378106	2017	Plasminogen activator inhibitor links obesity and thrombotic cerebrovascular diseases: The roles of PAI-1 and obesity on stroke
obesity --+> SERPINE1		QuantitativeChange	Another marker of inflammation involved in the pathogenesis of vascular disease is plasminogen activator inhibitor -1; plasminogen activator inhibitor-1 activity is increased in patients with obesity and in those with type 2 diabetes.	info:pmid/17826042#body:53	17826042	2007	Rationale for the Use of Insulin Sensitizers to Prevent Cardiovascular Events in Type 2 Diabetes Mellitus
obesity --+> SERPINE1		QuantitativeChange	It has been recently demonstrated that PAI-1 is expressed in adipose tissue (especially visceral fat) in animals and humans, and significantly overexpressed in adipose tissue from obese compared with lean animals .	info:pmid/11755928#body:7	11755928	2002	Hyperglycemia induces PAI-1 gene expression in adipose tissue by activation of the hexosamine biosynthetic pathway
obesity --+> SERPINE1		QuantitativeChange	It has been recently demonstrated that PAI-1 is expressed in adipose tissue (especially visceral fat) in animals and humans, and significantly overexpressed in adipose tissue from obese compared to lean animals ( ).	info:pmid/11511397#body:79	11511397	2001	The role of fat cell derived peptides in age-related metabolic alterations
obesity --+> SERPINE1		QuantitativeChange	Clinically, increased PAI-1 levels and activity have been associated with thrombogenensis, unstable angina, future myocardial infarction, post-transplant coronary artery disease, insulin-resistance and hyper insulinemia, dyslipidemia, and obesity.	info:pmid/15714382#body:44	15714382	2005	Atherosclerosis as Inflammation
obesity --+> SERPINE1		QuantitativeChange	In contrast to adiponectin, plasma levels of plasminogen activator inhibitor-1 (PAI-1) are markedly elevated in obese individuals as well as in patients with insulin resistance, type 2 diabetes, and cardiovascular diseases .	info:pmid/17967414#body:10	17967414	2007	Resveratrol inhibits TNF-a-induced changes of adipokines in 3T3-L1 adipocytes
obesity --+> SERPINE1		QuantitativeChange	We recently found that fatty liver is closely associated with insulin resistance and elevated plasma levels of PAI-1 , in agreement with previous observations that the plasma concentration of PAI-1 is elevated in obese individuals .	info:pmid/17046548#body:8	17046548	2006	Tumor necrosis factor- a-induced production of plasminogen activator inhibitor 1 and its regulation by pioglitazone and cerivastatin in a nonmalignant human hepatocyte cell line
obesity --+> SERPINE1		QuantitativeChange	The fact that plasma PAI-1 concentrations decreased significantly in obese men after weight loss and increased significantly after a hypercaloric meal suggests that a nutrient stimulus or body fat mass per se may play an important role in plasma PAI-1 levels.	info:pmid/11755928#body:10	11755928	2002	Hyperglycemia induces PAI-1 gene expression in adipose tissue by activation of the hexosamine biosynthetic pathway
obesity --+> SERPINE1		QuantitativeChange	The fact that plasma PAI-1 concentrations decreased significantly in obese men after weight loss ( ) and increased significantly after a hypercaloric meal ( ) suggests that a nutrient stimulus or body fat mass per se may play an important role in plasma PAI-1 levels.	info:pmid/11511397#body:82	11511397	2001	The role of fat cell derived peptides in age-related metabolic alterations
obesity --+> SERPINE1		QuantitativeChange	Circulating levels of cytokines, including resistin, leptin, tumour necrosis factor alpha , interleukin (IL)-6, C-reactive protein , fibrinogen and plasminogen activator inhibitor 1 , are typically increased in obese patients and in patients with diabetes mellitus type 2.	info:pmid/22119157#body:45	22119157	2012	The Correlation Between Metabolic Syndrome and Prostatic Diseases
obesity --+> SERPINE1		QuantitativeChange	Obesity also upregulates the expression of plasminogen activator inhibitor 1 in visceral fat: studies in mice have linked over-expression of plasminogen activator inhibitor 1 to venous thrombosis, and elevated plasma levels of plasminogen activator inhibitor 1 have been reported in humans .	info:pmid/25457857#body:77	25457857	2015	Deep venous thrombosis and pulmonary embolism in obese women
obesity --+> SERPINE1		QuantitativeChange	It has been observed that levels of proinflammatory and procoagulation adipokines and cytokines, including leptin, P-selectin, visfatin, resistin, retinol-binding protein 4, intercellular adhesion molecule 1, tumor necrosis factor a, interleukin 6, C-reactive protein, and plasminogen activator inhibitor 1, are increased in obese patients.	info:pmid/19660351#body:4	19660351	2009	Obesity is associated with increased morbidity after coronary artery bypass graft surgery in patients with renal insufficiency
obesity --+> SERPINE1		QuantitativeChange	plasminogen activator inhibitor-1 levels are positively correlated with obesity (measured by body mass index, waist circumference and waist-to-hip ratio), insulin resistance, and triglyceride levels, and plasminogen activator inhibitor-1 levels are significantly reduced by weight loss in obese individuals.	info:pmid/17185009#body:57	17185009	2007	Obesity and Thrombosis
obesity --+> SERPINE1		QuantitativeChange	Obesity and type 2 diabetes are also associated with changes in non-adipose cells in the stromal-vascular component of the adipose tissue that are responsible for an inflammatory state by stimulating macrophages and other inflammatory cells to increase the levels of interleukin 6, tumour necrosis factor-a, and plasminogen activator inhibitor 1.	info:pmid/30412695#body:181	30412695	2018	Burden of cancer attributable to obesity, type 2 diabetes and associated risk factors
obesity --+> SERPINE1		QuantitativeChange	Obesity may be associated with thrombosis via several mechanisms, including the actions of adipocytokines from adipose tissue (leptin, adiponectin, resistin), increased activity of the coagulation cascade (high levels of tissue factor, FVII, FVIII) and decreased activity of the fibrinolytic system (elevated plasminogen activator inhibitor-1 levels) .	info:pmid/18234295#body:63	18234295	2008	Obesity promotes injury induced femoral artery thrombosis in mice
obesity --+> SERPINE1		QuantitativeChange	Despite previous evidence showing that hyperinsulinemia alone is also related with increased Plasminogen activator inhibitor-1 concentrations in obese and type 2 diabetes mellitus subjects, suggesting a direct link between insulin resistance and Plasminogen activator inhibitor-1 , it is still unclear whether insulin acts directly or via insulin resistance to enhance Plasminogen activator inhibito…	info:pmid/18803932#body:105	18803932	2008	Independent and opposite associations of hip and waist circumference with metabolic syndrome components and with inflammatory and atherothrombotic risk factors in overweight and obese women
obesity --+> SERPINE1		QuantitativeChange	Elevated PAI-1 levels, the principal inhibitor of fibrinolysis, are reported in many clinical and population studies of obese subjects, and they correlate with an abdominal pattern of obesity in men and women and other components of the metabolic syndrome inclusive of hyperinsulinemia, hypertension, high triglycerides, low high-density lipoprotein-C, and small LDL particles .	info:pmid/15158528#body:168	15158528	2004	Metabolic syndrome: an appraisal of the pro-inflammatory and procoagulant status
obesity --+> SERPINE1		QuantitativeChange	When we evaluated gene expression profiles in the livers of patients with type 2 diabetes mellitus using real-time quantitative polymerase chain reaction, we found that PAI-1 gene expression was up-regulated in obese compared with nonobese individuals, suggesting that obesity may promote PAI-1 gene expression in the livers, as well as in the adipose tissue , of diabetic individuals.	info:pmid/17046548#body:94	17046548	2006	Tumor necrosis factor- a-induced production of plasminogen activator inhibitor 1 and its regulation by pioglitazone and cerivastatin in a nonmalignant human hepatocyte cell line
obesity --+> SERPINE1		QuantitativeChange	So far, therapeutic effects of propolis on circulating PAI-1 levels elevated in obesity have not been documented.	info:doi/10.3390/molecules24234394#cont:282		2019	Effects of propolis extract and propolis-derived compounds on obesity and diabetes: Knowledge from cellular and animal models
obesity --+> SERPINE1		QuantitativeChange	Concentrations of PAI-1 in blood are increased in obese subjects, regardless of comorbidities.	info:doi/10.1016/S0889-8529(05)70079-7#body:176		1999	CARDIOVASCULAR CONSEQUENCES OF POLYCYSTIC OVARY SYNDROME
obesity --+> SERPINE1		QuantitativeChange	In conclusion, A PAI-1 level was elevated in obese patients compared to normal average patients.	info:doi/10.1016/j.egja.2013.02.007#body:59		2013	Does obesity affect the plasma level of Plasminogen Activator Inhibitor-1? And does CO2 pneumoperitoneum affect it?
obesity --+> SERPINE1		QuantitativeChange	Adipocytes express a number of pro-inflammatory cytokines, including tumor necrosis factor-a and plasminogen activator inhibitor-1 (PAI-1), which are overexpressed in obese individuals ( ).	info:doi/10.1016/j.yexmp.2012.03.005#body:11		2012	Mature breast adipocytes promote breast cancer cell motility
obesity --+> SERPINE1		QuantitativeChange	Circulating levels of cytokines including leptin, TNFa, IL-6, C-reactive protein, fibrinogen, and PAI-1 are generally increased in obese people and in patients with DM .	info:doi/10.1016/j.eursup.2013.03.003#body:33		2013	Metabolic Syndrome and Hypogonadism
obesity --+> SERPINE1		QuantitativeChange	Obese patients have increased concentrations of fibrinogen and plasminogen activator inhibitor-1, as well as decreased concentration of antithrombin-III and decreased fibrinolysis .	info:doi/10.1016/j.soard.2005.11.003#body:9		2006	Editorial Comment
obesity --+> SERPINE1		QuantitativeChange	Obesity appears to contribute significantly to the elevated plasma PAI-1 levels associated with these states because both obese animals and humans have high circulating PAI-1 levels.	info:doi/10.1016/j.amjmed.2003.08.014#body:20		2003	Effect of plasminogen activator inhibitor-1 in diabetes mellitus and cardiovascular disease
obesity --+> SERPINE1		QuantitativeChange	Circulating concentrations of PAI-1 are elevated in both the elderly and in the presence of several clinical characteristics, including hypertriglyceridemia , obesity, insulin resistance, decreased immune responses, and increased inflammation .	info:doi/10.1016/j.ijcard.2014.11.001#body:152		2014	Circulating acute phase proteins in relation to extent and composition of coronary atherosclerosis and cardiovascular outcome: Results from the ATHEROREMO-IVUS study
obesity --+> SERPINE1		QuantitativeChange	Obesity has been associated with several cardiovascular risk factors, such dyslipidemia, hypertension, glucose intolerance and premature atherosclerosis . "PAI-1" level was significantly elevated in the plasma of obese individuals and correlates with BMI.	info:doi/10.1016/j.egja.2013.02.007#body:1		2013	Does obesity affect the plasma level of Plasminogen Activator Inhibitor-1? And does CO2 pneumoperitoneum affect it?
obesity --+> SERPINE1		QuantitativeChange	Obesity also upregulates the expression of plasminogen activator inhibitor 1 in visceral fat: studies in mice have linked over-expression of plasminogen activator inhibitor 1 to venous thrombosis, and elevated plasma levels of plasminogen activator inhibitor 1 have been reported in humans .	info:doi/10.1016/j.bpobgyn.2014.08.012#body:77		2014	Deep venous thrombosis and pulmonary embolism in obese women
obesity --+> SERPINE1		QuantitativeChange	In this respect, increased plasma PAI-1 concentrations have been observed in obese patients, and a close correlation with an abdominal pattern of adipose tissue distribution in both men and women as well as a positive association with other components of the insulin resistance syndrome have been reported .	info:doi/10.1016/j.nutres.2004.07.002#body:130		2004	Role of adipocytokines in metabolism and disease
obesity --+> SERPINE1		QuantitativeChange	Because PAI-1 is the major inhibitor of the fibrinolytic system in humans, and because the plasma concentrations of PAI-1 are elevated in type 2 diabetes, in the insulin resistance syndrome, and in obesity, there has been great interest in exploring therapeutic approaches to lowering plasma PAI-1 levels in persons with these problems.	info:doi/10.1016/S0889-8529(05)70225-5#body:87		2001	TREATMENT FOR THE PROCOAGULANT STATE IN TYPE 2 DIABETES
obesity ---| CXCR4		QuantitativeChange	Deficiency in adipocyte chemokine receptor CXCR4 exacerbates obesity and compromises thermoregulatory responses of brown adipose tissue in a mouse model of diet-induced obesity	info:pmid/25016030#cont:1	25016030	2014	Deficiency in adipocyte chemokine receptor CXCR4 exacerbates obesity and compromises thermoregulatory responses of brown adipose tissue in a mouse model of diet-induced obesity
obesity ---| CXCR4		QuantitativeChange	Deficiency in adipocyte chemokine receptor CXCR4 exacerbates obesity and compromises thermoregulatory responses of brown adipose tissue in a mouse model of diet-induced obesity.	info:pmid/25016030#title:1	25016030	2014	Deficiency in adipocyte chemokine receptor CXCR4 exacerbates obesity and compromises thermoregulatory responses of brown adipose tissue in a mouse model of diet-induced obesity.
obesity ---| CXCR4		QuantitativeChange	C-X-C chemokine receptor type 4 chemokine receptor type 4, IL10 (interleukin 10), and TLR4 (member of the toll-like receptor family) are also overexpressed in liver of obese Göttingen minipigs (Mentzel et al. 2016).	info:pmid/28396939#cont:246	28396939	2017	Fat and carbohydrate content in the diet induces drastic changes in gene expression in young Göttingen minipigs
obesity ---| CXCR4		QuantitativeChange	We showed that TLR2, CXCR4 and MYC are overexpressed in monocytes of obese women at high cardiovascular risk and that weight loss was associated with a concomitant decrease of their expression.	info:pmid/18669160#abs:18	18669160	2008	Relations between metabolic syndrome, oxidative stress and inflammation and cardiovascular disease.
obesity ---| CXCR4		QuantitativeChange	To determine how deficiency in adipocyte or myeloid leukocyte CXCR4 affects development of obesity, adipocyte-specific CXCR4-knockout, myeloid leukocyte-specific CXCR4 knockout, and C57BL/6 mice of both genders were fed, starting at 4 wk of age, either the 10% kcal control diet (Harlan Teklad, Indianapolis, IN, USA; TD.06416) or the 60% kcal high-fat-diet (Harlan Teklad; TD.06414) for up to 24 wk…	info:pmid/25016030#cont:63	25016030	2014	Deficiency in adipocyte chemokine receptor CXCR4 exacerbates obesity and compromises thermoregulatory responses of brown adipose tissue in a mouse model of diet-induced obesity
obesity --+> MMP3		QuantitativeChange	Of the Matrix metalloproteinases and TIMPs studied, mRNA levels for MMP-2, MMP-3, MMP-12, MMP-14, MMP-19, and TIMP-1 are strongly induced in obese adipose tissues compared with lean tissues.	info:pmid/12529376#abs:4	12529376	2003	Matrix metalloproteinases are differentially expressed in adipose tissue during obesity and modulate adipocyte differentiation.
obesity --+> MMP3		QuantitativeChange	These data suggest that HFD-induced obesity downregulates adipose progenitor cell MMP3 expression to trigger adipogenesis, and adipocyte TIMP4 may modulate this process to regulate hyperplastic vs. hypertrophic adipose tissue expansion, fat distribution, and metabolic health in a sex- and depot-dependent manner.	info:pmid/27879248#abs:12	27879248	2017	High-fat diet-induced obesity regulates MMP3 to modulate depot- and sex-dependent adipose expansion in C57BL/6J mice.
obesity --+> MMP3		QuantitativeChange	calorie restriction uniquely in obese mice decreased MMP-3 and PAI-1 protein expression (Figure?4A).	info:pmid/22748184#cont:187	22748184	2012	Distinct effects of calorie restriction on adipose tissue cytokine and angiogenesis profiles in obese and lean mice
obesity --+> MMP3		QuantitativeChange	Among the seven obese subjects that had downregulated MMP3 expression, four were men and three were women.	info:pmid/17065356#body:124	17065356	2006	Differential expression of matrix metalloproteinase 3 (MMP3) in preadipocytes/stromal vascular cells from nonobese nondiabetic versus obese nondiabetic Pima Indians.
obesity --+> MMP3		QuantitativeChange	The protein expression of protease MMP-3 and protease inhibitors PAI-1 and TIMP-4 were increased in obese mice compared to lean mice (Figure?4A).	info:pmid/22748184#cont:163	22748184	2012	Distinct effects of calorie restriction on adipose tissue cytokine and angiogenesis profiles in obese and lean mice
obesity --+> MMP3		QuantitativeChange	Of the Matrix metalloproteinases and TIMPs studied, mRNA levels for MMP-2, MMP-3, MMP-12, MMP-14, MMP-19, and TIMP-1 are strongly induced in obese adipose tissues compared with lean tissues.	info:pmid/12529376#body:27	12529376	2003	Matrix metalloproteinases are differentially expressed in adipose tissue during obesity and modulate adipocyte differentiation.
obesity --+> MMP3		QuantitativeChange	The mRNA levels for MMP-2, MMP-3, MMP-12, MMP-14, MMP-19, and tissue inhibitor metalloprotein-ase-1 (TIMP-1) were strongly increased in adipocytes of obese animals, in comparison with lean tissue.	info:pmid/26662652#cont:33	26662652	2015	The effect of L-arginine and ascorbic acid on the visceral fat and the concentrations of metalloproteinases 2 and 9 in high-fat-diet rats
obesity --+> MMP3		QuantitativeChange	MMP-2, -3, -8, pro-9 and -12 expressions were increased in epididymal adipose tissue of obese animals and after Weight loss, MMP-2 and -12 expressions were not restored to levels found in lean mice with the same age ( A).	info:pmid/28826677#body:78	28826677	2017	Extracellular matrix remodeling and matrix metalloproteinase inhibition in visceral adipose during weight cycling in mice
obesity --+> MMP3		QuantitativeChange	In contrast to the data of Maquoi et al, Chavey et al found that mRNA levels for MMP-2, -3, -12, -14, -19 and TIMP-1 were strongly induced in obese adipose tissue, but MMP-7 and TIMP-3 mRNAs are markedly decreased in obesity.	info:pmid/26599360#cont:311	26599360	2015	Reduction of adipose tissue mass by the angiogenesis inhibitor ALS-L1023 from Melissa officinalis
obesity --+> MMP3		QuantitativeChange	Finally, even adiponectin, in contrast to its protective role in cardiovascular diseases and obesity, shows pro-inflammatory activities like the production of nitric oxide synthase 2, IL-6 and MCP-1, triggering matrix degradation by inducing MMP-3 and MMP-9 expression in chondrocytes .	info:pmid/26033164#body:69	26033164	2015	Metabolic stress-induced joint inflammation and osteoarthritis
obesity --+> MMP3		QuantitativeChange	By studying differences between obese and lean fat tissues, we found that the expression of five matrix metalloproteinases (MMP-2, MMP-3, MMP-12, MMP-19, MMP-14) and one tissue inhibitors of matrix metalloproteinase (TIMP-1) was up-regulated in obese adipose tissues, whereas that of MMP-7 and TIMP-3 was down-regulated.	info:pmid/12529376#body:303	12529376	2003	Matrix metalloproteinases are differentially expressed in adipose tissue during obesity and modulate adipocyte differentiation.
obesity ---| PEMT		QuantitativeChange	How does the lack of PEMT protect against obesity and insulin resistance (type 2 diabetes)?	info:pmid/24184426#body:223	24184426	2013	Phospholipid methylation in mammals: from biochemistry to physiological function
obesity ---| PEMT		QuantitativeChange	How does the lack of PEMT protect against obesity and insulin resistance (type 2 diabetes)?	info:pmid/22877991#body:149	22877991	2012	Physiological roles of phosphatidylethanolamine N-methyltransferase
obesity ---| PEMT		QuantitativeChange	We, therefore, supplemented the high-fat diet with an additional 2.7g of choline/kg diet and found that the protection against obesity and insulin resistance induced by PEMT deficiency was abolished.	info:pmid/24184426#body:236	24184426	2013	Phospholipid methylation in mammals: from biochemistry to physiological function
obesity ---| PEMT		QuantitativeChange	PEMT deficiency seems beneficial for peripheral metabolic health (protection against obesity and insulin resistance) but detrimental for liver health (severe NASH with fibrosis).	info:doi/10.1096/fj.201802117R#cont:308		2019	A role for phosphatidylcholine and phosphatidylethanolamine in hepatic insulin signaling
obesity --+> MIR29A		QuantitativeChange	Meanwhile, the present data revealed that the level of miR-29a in serum was significantly increased in obese subjects (p < 0.001).	info:pmid/30264370#cont:153	30264370	2019	Exosomal microRNA-29a mediates cardiac dysfunction and mitochondrial inactivity in obesity-related cardiomyopathy
obesity --+> MIR29A		QuantitativeChange	The expression level of miR-29a was also increased in obese status, which exhibits adipose tissue hypoxia [27].	info:pmid/30264370#cont:44	30264370	2019	Exosomal microRNA-29a mediates cardiac dysfunction and mitochondrial inactivity in obesity-related cardiomyopathy
obesity --+> MIR29A		QuantitativeChange	Blood levels of miR-192, miR-29a, miR-30d, miR-320a, miR-144, miR-146a, miR-150 and miR-182 are decreased in obese T2DM animals .	info:pmid/23499584#body:175	23499584	2013	Are extracellular microRNAs involved in type 2 diabetes and related pathologies?
obesity --+> MIR29A		QuantitativeChange	QRT-PCR analysis showed that miR-29a intracellular level was increased ~3-fold in obese ATMs comparing to lean ATMs ( D), which leads to increased level of miR-29a present in obese ATM-Exo ( E).	info:doi/10.1016/j.bbrc.2019.05.113#body:62		2019	Adipose tissue macrophage-derived exosomal miR-29a regulates obesity-associated insulin resistance
obesity --+> PLTP		QuantitativeChange	Phospholipid transfer protein (PLTP) activity is elevated in obese and diabetic subjects.	info:pmid/12837855#abs:1	12837855	2003	PLTP activity decreases with weight loss: changes in PLTP are associated with changes in subcutaneous fat and FFA but not IAF or insulin sensitivity.
obesity --+> PLTP		QuantitativeChange	However, PLTP activity correlated with components of VLDL and LDL and was influenced by the type of obesity.	info:pmid/17311515#abs:9	17311515	2007	Lipid transfer protein activities in subjects with impaired glucose tolerance.
obesity --+> PLTP		QuantitativeChange	CETP and PLTP activities were elevated in the obese men by 35% (P < 0.01) and by 15% (P < 0.05), respectively.	info:pmid/8033953#abs:6	8033953	1994	Effect of adiposity on plasma lipid transfer protein activities: a possible link between insulin resistance and high density lipoprotein metabolism.
obesity --+> PLTP		QuantitativeChange	PLTP activity is elevated in diabetes mellitus (both type 1 and type 2), obesity and insulin resistance.	info:pmid/11891415#abs:10	11891415	2002	Phospholipid transfer protein.
obesity --+> PLTP		QuantitativeChange	Increased phospholipid transfer protein (PLTP) activity has been found to be associated with obesity, and metabolic syndrome in humans.	info:pmid/31220615#abs:1	31220615	2019	Phospholipid transfer protein (PLTP) deficiency attenuates high fat diet induced obesity and insulin resistance.
obesity --+> PLTP		QuantitativeChange	Dyslipidaemia in obesity is characterized by hypertriglyceridaemia, low HDL-C levels, small, dense HDL particles and increased phospholipid transfer protein (PLTP) activity.	info:pmid/15365582#abs:1	15365582	2004	Effects of weight loss on PLTP activity and HDL particle size.
obesity --+> PLTP		QuantitativeChange	In conclusion, elevated PLTP activity in obese subjects is likely a result of increased body fat, reflected by SQF, and is influenced by nonesterified fatty acids but is not directly related to insulin resistance.	info:pmid/12837855#abs:8	12837855	2003	PLTP activity decreases with weight loss: changes in PLTP are associated with changes in subcutaneous fat and FFA but not IAF or insulin sensitivity.
obesity --+> PLTP		QuantitativeChange	In non-diabetic subjects, both obesity and insulin resistance influence plasma PLTP activity, resulting in elevated plasma PLTP activity particularly with combined increases in obesity and insulin resistance.	info:pmid/21481395#abs:10	21481395	2011	Plasma phospholipid transfer protein activity is independently determined by obesity and insulin resistance in non-diabetic subjects.
obesity --+> PLTP		QuantitativeChange	This data suggests that increased phospholipid transfer protein activity in obese subjects is a consequence of obesity itself without the contribution of insulin resistance and can be explained by increased synthesis of phospholipid transfer protein from the enlarged mass of adipose tissue.	info:pmid/11596664#abs:9	11596664	2001	Influence of obesity and insulin sensitivity on phospholipid transfer protein activity.
obesity --+> PLTP		QuantitativeChange	Phospholipid transfer protein (PLTP) activity is elevated in obese and diabetic subjects.	info:pmid/12837855#body:44	12837855	2003	PLTP activity decreases with weight loss: changes in PLTP are associated with changes in subcutaneous fat and FFA but not IAF or insulin sensitivity.
obesity --+> PLTP		QuantitativeChange	Plasma PLTP activity is elevated in particular with increasing obesity and insulin resistance.	info:pmid/21481395#body:113	21481395	2011	Plasma phospholipid transfer protein activity is independently determined by obesity and insulin resistance in non-diabetic subjects
obesity --+> PLTP		QuantitativeChange	Increased PLTP activity has also been reported in type I diabetic patients (29) and in the obese (30, 31).	info:pmid/12401886#body:194	12401886	2002	Elevation of plasma phospholipid transfer protein in transgenic mice increases VLDL secretion.
obesity --+> PLTP		QuantitativeChange	Second, obesity , insulin resistance and/or diabetes have also repeatedly been documented to increase PLTP activity.	info:pmid/17553507#body:91	17553507	2008	Low phospholipid transfer protein (PLTP) is a risk factor for peripheral atherosclerosis
obesity --+> PLTP		QuantitativeChange	Serum PLTP levels and activity are known to be increased in obesity, insulin resistance, type 2 diabetes, and atherosclerosis (3).	info:pmid/28001010#cont:17	28001010	2017	Adipocyte lipopolysaccharide binding protein (LBP) is linked to a specific lipidomic signature
obesity --+> PLTP		QuantitativeChange	An increased PLTP activity has been reported in individuals with diabetes mellitus (both type 1 and type 2), metabolic syndrome and obesitas .	info:pmid/23313246#body:9	23313246	2013	Elevated expression of PLTP is atherogenic in apolipoprotein E deficient mice
obesity --+> PLTP		QuantitativeChange	Evidence has accumulated that plasma PLTP activity is elevated in insulin resistant conditions, like obesity and Type 2 diabetes mellitus .	info:pmid/17185032#body:6	17185032	2007	Plasma cholesteryl ester transfer protein mass and phospholipid transfer protein activity are associated with leptin in type 2 diabetes mellitus
obesity --+> PLTP		QuantitativeChange	In humans, plasma PLTP activity has been found to be slightly increased in diabetes mellitus, obesity, and the metabolic syndrome.9	info:pmid/20644014#cont:41	20644014	2010	Genetic variation at the phospholipid transfer protein locus affects its activity and high-density lipoprotein size and is a novel marker of cardiovascular disease susceptibility
obesity --+> PLTP		QuantitativeChange	Moreover, it has consistently been observed that plasma PLTP activity is increased in insulin resistant states, such as type 2 diabetes mellitus and obesity .	info:pmid/25304745#body:6	25304745	2014	Phospholipid transfer protein activity and incident type 2 diabetes mellitus
obesity --+> PLTP		QuantitativeChange	Also, elevated PLTP activity is associated with diabetes, insulin resistance and obesity, conditions which significantly enhance the risk for vascular disease .	info:pmid/21515415#body:17	21515415	2011	Impact of site-specific N-glycosylation on cellular secretion, activity and specific activity of the plasma phospholipid transfer protein
obesity --+> PLTP		QuantitativeChange	All together, the current findings suggest that plasma PLTP activity is not only governed by obesity, but also by mechanisms that are intricately related to insulin resistance.	info:pmid/21481395#body:89	21481395	2011	Plasma phospholipid transfer protein activity is independently determined by obesity and insulin resistance in non-diabetic subjects
obesity --+> PLTP		QuantitativeChange	Plasma PLTP levels are also elevated in patients with insulin resistance and obesity , two conditions that are closely related to the development of diabetes.	info:pmid/25710294#body:7	25710294	2015	Elevated baseline plasma phospholipid protein (PLTP) levels are an independent predictor of long-term all-cause mortality in patients with diabetes mellitus and known or suspected coronary artery disease
obesity --+> PLTP		QuantitativeChange	Furthermore, the delineation of the factors that control PLTP activity is crucial to the thorough understanding of the basis for the increased PLTP activity observed in such conditions as obesity (14) and Type II diabetes (15).	info:pmid/11861670#body:77	11861670	2002	Differences in reactivity of antibodies to active versus inactive PLTP significantly impacts PLTP measurement.
obesity --+> PLTP		QuantitativeChange	Subsequent reports also revealed that plasma PLTP activity is elevated in type 2 diabetes mellitus and obesity , with decreases in PLTP being observed after weight loss .	info:pmid/21481395#body:16	21481395	2011	Plasma phospholipid transfer protein activity is independently determined by obesity and insulin resistance in non-diabetic subjects
obesity --+> PLTP		QuantitativeChange	Increased PLTP activity is seen in patients with diabetes (10) and obesity (11) and is associated with impaired cellular cholesterol efflux (12) and atherosclerosis development (13, 14).	info:pmid/24532668#cont:12	24532668	2014	Cathepsin G degradation of phospholipid transfer protein (PLTP) augments pulmonary inflammation
obesity --+> PLTP		QuantitativeChange	Reports showing elevated PLTP activity associated with type 1 and type 2 diabetes , obesity , as well as with coronary disease patients have given support to the idea that PLTP is pro-atherogenic.	info:pmid/16216472#body:137	16216472	2006	Phospholipid transfer protein activity is associated with inflammatory markers in patients with cardiovascular disease
obesity --+> PLTP		QuantitativeChange	In conclusion, this study suggests that plasma PLTP activity levels are governed by both a centrally distributed adiposity pattern and insulin resistance in subjects without diabetes mellitus.	info:pmid/21481395#body:112	21481395	2011	Plasma phospholipid transfer protein activity is independently determined by obesity and insulin resistance in non-diabetic subjects
obesity --+> PLTP		QuantitativeChange	The results suggest that SQF and nonesterified fatty acid may be major predictors of PLTP activity levels in plasma and may account for a substantive part of the increased PLTP activity observed in obese subjects.	info:pmid/12837855#body:241	12837855	2003	PLTP activity decreases with weight loss: changes in PLTP are associated with changes in subcutaneous fat and FFA but not IAF or insulin sensitivity.
obesity --+> PLTP		QuantitativeChange	In conclusion, elevated PLTP activity in obese subjects is likely a result of increased body fat, reflected by SQF, and is influenced by nonesterified fatty acids but is not directly related to insulin resistance.	info:pmid/12837855#body:51	12837855	2003	PLTP activity decreases with weight loss: changes in PLTP are associated with changes in subcutaneous fat and FFA but not IAF or insulin sensitivity.
obesity --+> PLTP		QuantitativeChange	Both obesity and insulin resistance influence plasma PLTP activity, resulting in elevated plasma PLTP activity particularly with combined increases in obesity and insulin resistance.	info:pmid/25107452#cont:111	25107452	2014	Phospholipid transfer protein in diabetes, metabolic syndrome and obesity
obesity --+> PLTP		QuantitativeChange	Plasma PLTP activity levels are elevated in type 2 diabetes (19), type 1 diabetes (20), hypertriglyceridemia (21), obesity (22,23), and patients with systemic inflammation (24).	info:pmid/16644710#body:75	16644710	2006	Plasma phospholipid transfer protein activity is decreased in type 2 diabetes during treatment with atorvastatin: a role for apolipoprotein E?
obesity --+> PLTP		QuantitativeChange	Plasma PLTP activity has been reported to be increased in patients with non-insulin-dependent diabetes mellitus (15)(16) and obesity (17), and to be increased by cigarette smoking (18) and alcohol consumption (19).	info:pmid/10973866#body:69	10973866	2000	Measurement of human plasma phospholipid transfer protein by sandwich ELISA.
obesity --+> PLTP		QuantitativeChange	In addition, since insulin resistance, type 2 diabetes mellitus, metabolic syndrome, and obesity are already getting together, De Vries R et al. reported that in non-diabetic subjects, both obesity and insulin resistance influence plasma PLTP activity, resulting in elevated plasma PLTP activity particularly with combined increases in obesity and insulin resistance.	info:pmid/25107452#cont:100	25107452	2014	Phospholipid transfer protein in diabetes, metabolic syndrome and obesity
obesity --+> PLTP		QuantitativeChange		Admin imported
obesity --+> PLTP		QuantitativeChange	While PLTP gene defects and/or deficiencies of plasma PLTP activity have not yet been described in humans, elevated PLTP activities are reported in treated diabetes mellitus patients (both types 1 and 2) as well as in the obese .	info:doi/10.1016/j.atherosclerosis.2003.08.014#body:143		2003	Heterozygosity for ABCA1 gene mutations: effects on enzymes, apolipoproteins and lipoprotein particle size
obesity --+> MMP19		QuantitativeChange	Of the Matrix metalloproteinases and TIMPs studied, mRNA levels for MMP-2, MMP-3, MMP-12, MMP-14, MMP-19, and TIMP-1 are strongly induced in obese adipose tissues compared with lean tissues.	info:pmid/12529376#abs:4	12529376	2003	Matrix metalloproteinases are differentially expressed in adipose tissue during obesity and modulate adipocyte differentiation.
obesity --+> MMP19		QuantitativeChange	Of the Matrix metalloproteinases and TIMPs studied, mRNA levels for MMP-2, MMP-3, MMP-12, MMP-14, MMP-19, and TIMP-1 are strongly induced in obese adipose tissues compared with lean tissues.	info:pmid/12529376#body:27	12529376	2003	Matrix metalloproteinases are differentially expressed in adipose tissue during obesity and modulate adipocyte differentiation.
obesity --+> MMP19		QuantitativeChange	The mRNA levels for MMP-2, MMP-3, MMP-12, MMP-14, MMP-19, and tissue inhibitor metalloprotein-ase-1 (TIMP-1) were strongly increased in adipocytes of obese animals, in comparison with lean tissue.	info:pmid/26662652#cont:33	26662652	2015	The effect of L-arginine and ascorbic acid on the visceral fat and the concentrations of metalloproteinases 2 and 9 in high-fat-diet rats
obesity --+> MMP19		QuantitativeChange	In contrast to the data of Maquoi et al, Chavey et al found that mRNA levels for MMP-2, -3, -12, -14, -19 and TIMP-1 were strongly induced in obese adipose tissue, but MMP-7 and TIMP-3 mRNAs are markedly decreased in obesity.	info:pmid/26599360#cont:311	26599360	2015	Reduction of adipose tissue mass by the angiogenesis inhibitor ALS-L1023 from Melissa officinalis
obesity --+> MMP19		QuantitativeChange	By studying differences between obese and lean fat tissues, we found that the expression of five matrix metalloproteinases (MMP-2, MMP-3, MMP-12, MMP-19, MMP-14) and one tissue inhibitors of matrix metalloproteinase (TIMP-1) was up-regulated in obese adipose tissues, whereas that of MMP-7 and TIMP-3 was down-regulated.	info:pmid/12529376#body:303	12529376	2003	Matrix metalloproteinases are differentially expressed in adipose tissue during obesity and modulate adipocyte differentiation.
obesity --+> S100A8		QuantitativeChange	However, the plasma level of S100A8/9 was significantly increased in obese compared with lean subjects.	info:pmid/25384365#abs:9	25384365	2015	Increased monocytic CD14+HLADRlow/- myeloid-derived suppressor cells in obesity.
obesity --+> S100A8		QuantitativeChange	The levels of circulating S100A8/A9 in humans strongly correlate to blood neutrophil counts and are increased by traditional cardiovascular risk factors such as smoking, obesity, hyperglycemia, and dyslipidemia.	info:pmid/24453429#abs:4	24453429	2013	S100A8 and S100A9: DAMPs at the crossroads between innate immunity, traditional risk factors, and cardiovascular disease.
obesity --+> S100A8		QuantitativeChange	Circulating concentrations and visceral adipose tissue expression of S100A8/A9 complex were increased in normoglycemic and type 2 diabetic obese patients (P < 0.01) and associated with markers of inflammation (P < 0.01).	info:pmid/21738950#abs:6	21738950	2011	Increased levels of calprotectin in obesity are related to macrophage content: impact on inflammation and effect of weight loss.
obesity --+> S100A8		QuantitativeChange	The plasma concentration of S100A8/9 was found to be increased in obesity.	info:pmid/25384365#cont:203	25384365	2015	Increased monocytic CD14+HLADRlow/- myeloid-derived suppressor cells in obesity
obesity --+> S100A8		QuantitativeChange	Traditional cardiovascular risk factors such as smoking, obesity, hyperglycemia, and dyslipidemia can increase the expression of S100A8/A9 in peripheral blood.	info:pmid/32173226#body:14	32173226	2020	Early Serum Calprotectin (S100A8/A9) Predicts Delayed Cerebral Ischemia and Outcomes after Aneurysmal Subarachnoid Hemorrhage
obesity --+> S100A8		QuantitativeChange	The present animal study demonstrated that S100A8 and S100A9 gene expressions were induced specifically in obese adipose tissue and resulted in high circulating S100A8, A100A9, and calprotectin.	info:pmid/22390934#body:88	22390934	2012	High circulating levels of S100A8/A9 complex (calprotectin) in male Japanese with abdominal adiposity and dysregulated expression of S100A8 and S100A9 in adipose tissues of obese mice
obesity --+> S100A8		QuantitativeChange	The levels of circulating S100A8/A9 in humans strongly correlate to blood neutrophil counts and are increased by traditional cardiovascular risk factors such as smoking, obesity, hyperglycemia, and dyslipidemia.	info:pmid/24453429#cont:13	24453429	2013	S100A8 and S100A9: DAMPs at the crossroads between innate immunity, traditional risk factors, and cardiovascular disease
obesity --+> S100A8		QuantitativeChange	Circulating concentrations and visceral adipose tissue expression of S100A8/A9 complex were increased in normoglycemic and type 2 diabetic obese patients (P < 0.01) and associated with markers of inflammation (P < 0.01).	info:pmid/21738950#cont:8	21738950	2011	Increased levels of calprotectin in obesity are related to macrophage content: Impact on inflammation and effect of weight loss
obesity --+> S100A8		QuantitativeChange	As a corollary to these observations, MRP 8/14 levels, which have been identified as an important predictor of cardiovascular disease,46,47 are increased in obese children and in children with Obstructive sleep apnea in a dose-dependent manner.22	info:pmid/23729936#cont:402	23729936	2013	TREM-1 and pentraxin-3 plasma levels and their association with obstructive sleep apnea, obesity, and endothelial function in children
obesity --+> S100A8		QuantitativeChange	The amounts of S100 calcium binding protein A8/9 (calprotectin) in both urine and plasma were associated with chronic low-grade inflammation and insulin resistance (65, 66), and mRNA levels of S100A8 were elevated in the adipocyte fraction of obese mice (67).	info:pmid/24403596#cont:603	24403596	2014	A protein profile of visceral adipose tissues linked to early pathogenesis of type 2 diabetes mellitus
obesity --+> S100A8		QuantitativeChange	The S100A8 mRNA levels were markedly elevated in mesenteric, epididymal and subcutaneous mature adipocytes fraction of obese mice, compared with those of lean mice (p=0.0039, p=0.0070, p=0.0025, respectively), whereas S100A8 mRNA levels were only slightly elevated in mesenteric and subcutaneous stromal vascular cell fraction of obese mice ( ).	info:pmid/22390934#body:67	22390934	2012	High circulating levels of S100A8/A9 complex (calprotectin) in male Japanese with abdominal adiposity and dysregulated expression of S100A8 and S100A9 in adipose tissues of obese mice
obesity --+> S100A8		QuantitativeChange	(38) demonstrated that the expression level of adipose S100A8 was increased at an early stage of obesity, which contributed to the infiltration of macrophages into the epididymal white adipose tissue and the progression of chronic adipose tissue inflammation.	info:doi/10.1096/fj.201900477RR#cont:395		2019	Bidirectional crosstalk between neutrophils and adipocytes promotes adipose tissue inflammation
obesity --+> S100A8		QuantitativeChange	Interestingly, whereas high circulating S100A8 and S100A9 are found associated with increased chronic inflammation as mentioned above, high adipose S100A8 and S100A9 levels were reported to be associated with reduced inflammation in obese subjects supplemented with long-chain omega-3 polyunsaturated fatty acids [86], compounds proposed to protect against chronic inflammatory cardiometabolic disea…	info:doi/10.1007/s00018-019-03257-4#cont:177		2020	S100 proteins in obesity: liaisons dangereuses
obesity --+> MYH7		QuantitativeChange	... adults (aged 3 to 12 weeks) the expression of brain natriuretic peptide and the ratio of myosin heavy chain-7 to -6 were increased in offspring of obese ...	info:pmid/25673017#cont:362	25673017	2015	Influence of maternal overnutrition and gestational diabetes on the programming of metabolic health outcomes in the offspring: Experimental evidence1
obesity --+> MYH7		QuantitativeChange	The results of this study showed that obesity significantly increased the left ventricle levels of ß-ß-myosin heavy chain compared to L group.	info:pmid/29746886#body:79	29746886	2018	Exercise training prevents obesity-associated disorders: Role of miRNA-208a and MED13
obesity --+> MYH7		QuantitativeChange	The expression of Myh7 characteristic for slow-twitch skeletal muscle fibre type 1 was significantly enhanced by obesity (p < 0.01) but not by aging (Fig. 7a).	info:doi/10.1007/s13105-019-00689-1#cont:241		2019	Obesity and aging affects skeletal muscle renin–angiotensin system and myosin heavy chain proportions in pre-diabetic Zucker rats
obesity ---| JAK2		QuantitativeChange	At baseline, obese subjects had lower insulin sensitivity, lower adipose tissue ADIPOQ, JAK1, and JAK2 expression and higher adipose tissue expression of LEP, IL6ST, STAT3, MIF, CCL2, MMP9, and IL18.	info:pmid/29737494#abs:9	29737494	2018	The effect of moderate weight loss, with or without (1, 3)(1, 6)-ß-glucan addition, on subcutaneous adipose tissue inflammatory gene expression in young subjects with uncomplicated obesity.
obesity ---| JAK2		QuantitativeChange	Finally, deletion of SH2-B in mice leads to impaired leptin signaling and obesity due to loss of Src homology-2-B-mediated Jak2 activation.	info:pmid/16824542#body:18	16824542	2006	Structural Basis for Phosphotyrosine Recognition by the Src Homology-2 Domains of the Adapter Proteins SH2-B and APS
obesity ---| JAK2		QuantitativeChange		Admin imported
obesity --+> GPR119		QuantitativeChange	Expression of GPR41, GPR43, GPR40, GPR120, GPR84, GPR119, GPR93 and T1R3 was increased in obese mice.	info:pmid/30336615#abs:4	30336615	2018	Effects of Obesity and Gastric Bypass Surgery on Nutrient Sensors, Endocrine Cells, and Mucosal Innervation of the Mouse Colon.
obesity --+> GPR119		QuantitativeChange	The Gpr119 mRNA levels were elevated in islets of obese hyperglycemic db/db mice as compared to control islets, suggesting a possible involvement of this receptor in the development of obesity and diabetes.	info:pmid/17070774#abs:8	17070774	2006	Expression and distribution of Gpr119 in the pancreatic islets of mice and rats: predominant localization in pancreatic polypeptide-secreting PP-cells.
obesity --+> GPR119		QuantitativeChange	Given that skeletal muscle GPR119 expression is increased in obesity, the attenuation of GPR119 signalling appears to be via intracellular mechanisms.	info:pmid/23069642#body:116	23069642	2012	GPR119 Regulates Genetic Markers of Fatty Acid Oxidation in Cultured Skeletal Muscle Myotubes
obesity --+> GPR119		QuantitativeChange	Furthermore, GPR119 expression is significantly increased in the islets of obese diabetic db/db mice when compared with islets from lean models13 adding credence to the potential therapeutic value of this receptor.	info:pmid/24451185#cont:26	24451185	2014	Gastrointestinal hormonal responses on GPR119 activation in lean and diseased rodent models of type 2 diabetes
obesity --+> GPR119		QuantitativeChange	GPR119 mRNA levels were elevated in islets of obese hyperglycaemic db/db mice as compared to control islets, suggesting a possible involvement of this receptor in the development of obesity and diabetes .	info:pmid/21473944#body:139	21473944	2011	Antibodies in metabolic diseases
obesity --+> GPR119		QuantitativeChange	Although GPR119 expression is known to alter in disease and is increased in islets from obese rats,13 it would be interesting to determine the receptor levels in Zucker diabetic fatty and Sprague-Dawley rat intestine.	info:pmid/24451185#cont:216	24451185	2014	Gastrointestinal hormonal responses on GPR119 activation in lean and diseased rodent models of type 2 diabetes
obesity --+> GPR119		QuantitativeChange	Importantly, GPR119 mRNA levels are elevated in islets of obese hyperglycemic db/db mice as compared to control islets, suggesting a possible involvement of this receptor in the development of obesity and diabetes [ ].	info:doi/10.1016/j.ddmec.2011.02.001#body:121		2010	Oleoylethanolamide: a new player in peripheral control of energy metabolism. Therapeutic implications
obesity --+> DGAT2		QuantitativeChange	The hepatic gene expression of FAS, SCD-1, mitochondrial GPAT, and DGAT2 was up-regulated in both old obese and young non-obese Late-onset OBesity rats.	info:pmid/18335266#abs:6	18335266	2008	Hepatic and adipose tissue depot-specific changes in lipid metabolism in Late-onset Obese (LOB) rats.
obesity --+> DGAT2		QuantitativeChange	The American lifestyle-induced obesity syndrome diet induced Dgat2 expression significantly (6-fold, P 5 0.0359); the addition of nordihydroguaiaretic acid reduced it to basal levels.	info:pmid/29472517#cont:224	29472517	2018	Nordihydroguaiaretic acid, a lignan from larrea tridentata (Creosote bush), protects against American lifestyle-induced obesity syndrome diet-induced metabolic dysfunction in mice
obesity --+> DGAT2		QuantitativeChange	Expression of FASN, DGAT1, and DGAT2 was significantly increased in obese subjects (Supplementary Fig. 3) and correlated positively with liver fat (r > 0.5; P < 0.05).	info:pmid/19549744#body:180	19549744	2009	Thyroid hormone-related regulation of gene expression in human Fatty liver.
obesity --+> LOX		QuantitativeChange	RESULTS Lysyl oxidase expression is induced in adipose tissue from morbidly obese patients	info:pmid/26035864#cont:56	26035864	2015	The lysyl oxidase inhibitor ß-aminopropionitrile reduces body weight gain and improves the metabolic profile in diet-induced obesity in rats
obesity --+> LOX		QuantitativeChange	Interestingly, Lysyl oxidase mRNA levels were significantly upregulated (about threefold) in the visceral adipose tissue from obese patients compared with that of controls.	info:pmid/26035864#cont:67	26035864	2015	The lysyl oxidase inhibitor ß-aminopropionitrile reduces body weight gain and improves the metabolic profile in diet-induced obesity in rats
obesity --+> LOX		QuantitativeChange	Lysyl oxidase which is over-expressed in the cardiovascular system in obesity emerges as a potential mediator of the cardiovascular remodeling in this situation.	info:pmid/26780438#body:142	26780438	2015	The lysyl oxidase inhibitor (ß-aminopropionitrile) reduces leptin profibrotic effects and ameliorates cardiovascular remodeling in diet-induced obesity in rats
obesity --+> LOX		QuantitativeChange	Accordingly, we found that lysyl oxidase mRNA levels are increased in adipose tissue samples from obese individuals, which was confirmed by western blotting and immunohistochemistry.	info:pmid/26035864#cont:126	26035864	2015	The lysyl oxidase inhibitor ß-aminopropionitrile reduces body weight gain and improves the metabolic profile in diet-induced obesity in rats
obesity --+> LOX		QuantitativeChange	Lysyl oxidase expression is augmented in the heart and aorta from obese rats, supporting the possibility that enhanced extracellular matrix cross-linking could be involved.	info:pmid/26780438#body:118	26780438	2015	The lysyl oxidase inhibitor (ß-aminopropionitrile) reduces leptin profibrotic effects and ameliorates cardiovascular remodeling in diet-induced obesity in rats
obesity --+> LOX		QuantitativeChange		Admin imported
obesity --+> LOX		QuantitativeChange	elastin and lysyl oxidase expression were also increased in the Brown adipose tissue of dietary obese mice (Supplemental Figure 10L).	info:doi/10.1172/JCI71643#cont:194		2014	Vascular rarefaction mediates whitening of brown fat in obesity
obesity --+> LOX		QuantitativeChange	Halberg et al. found that lysyl oxidase is overexpressed in adipose tissue in mice with obesity, and treatment with ß-aminopropionitrile led to an improved metabolic phenotype and less adipose fibrosis.35	info:doi/10.5665/sleep.5052#cont:282		2015	Lysyl oxidase as a serum biomarker of liver fibrosis in patients with severe obesity and obstructive sleep Apnea
obesity --+> F3		QuantitativeChange	Tissue factor and plasminogen activator inhibitor-1 (PAI-1) activity and/or expression are upregulated in obesity.	info:pmid/15469859#abs:1	15469859	2004	Fenofibrate inhibits thrombogenic and fibrinolytic factors expression in adipose tissue of atherosclerotic rabbits.
obesity --+> F3		QuantitativeChange	Many risk factors for atherosclerosis, including hypertension, diabetes, obesity, and smoking, increase Tissue factor expression.	info:pmid/28724635#abs:2	28724635	2017	Heterodimers of the transcriptional factors NFATc3 and FosB mediate tissue factor expression for 15(S)-hydroxyeicosatetraenoic acid-induced monocyte trafficking.
obesity --+> F3		QuantitativeChange	Obese and type 2 diabetic subjects have increased Tissue factor expression in their adipose tissue and an increased risk for thrombotic complications.	info:pmid/31407948#abs:2	31407948	2019	Adipocytes express tissue factor and FVII and are procoagulant in a TF/FVIIa-dependent manner.
obesity --+> F3		QuantitativeChange	These observations suggest that the hyperinsulinemia associated with insulin-resistant states, such as obesity and noninsulin-dependent diabetes mellitus, may induce local tissue factor gene expression in multiple tissues.	info:pmid/11719374#abs:7	11719374	2001	Regulation of tissue factor gene expression in obesity.
obesity --+> F3		QuantitativeChange	In fact, tissue factor is overexpressed in obesity (33).	info:pmid/14530283#body:307	14530283	2003	Expression profiling identifies genes that continue to respond to insulin in adipocytes made insulin-resistant by treatment with tumor necrosis factor-alpha.
obesity --+> F3		QuantitativeChange	Moreover, circulating tissue factor procoagulant activity is elevated in obesity .	info:pmid/26852662#body:19	26852662	2016	Substance P enhances tissue factor release from granulocyte-macrophage colony-stimulating factor-dependent macrophages via the p22phox/ß-arrestin 2/Rho A signaling pathway
obesity --+> F3		QuantitativeChange	Several studies have shown that tissue factor gene expression is significantly elevated in adipose tissues from obese mice .	info:pmid/16820231#body:4	16820231	2007	Atorvastatin reduces tissue factor expression in adipose tissue of atherosclerotic rabbits
obesity --+> F3		QuantitativeChange	triglycerides along with tissue factor levels are increased in the obese whether or not they have polycystic ovary syndrome.	info:pmid/22327820#cont:153	22327820	2013	Elevated circulating levels of tissue factor in polycystic ovary syndrome
obesity --+> F3		QuantitativeChange	Tissue factor gene expression is increased in various tissues (eg, kidney, brain, lung, and adipose) of obese mice .	info:pmid/15158528#body:260	15158528	2004	Metabolic syndrome: an appraisal of the pro-inflammatory and procoagulant status
obesity --+> F3		QuantitativeChange	tissue factor and PAI-1 gene expression was significantly increased in the adipose tissues of obese mice when compared with the lean controls .	info:pmid/15469859#body:58	15469859	2004	Fenofibrate inhibits thrombogenic and fibrinolytic factors expression in adipose tissue of atherosclerotic rabbits
obesity --+> F3		QuantitativeChange	tissue factor expression was also significantly increased (P < 0.002) in the epididymal fat of 12-month-old obese mice when compared with that of the 6-month-old mice.	info:pmid/9636194#body:80	9636194	1998	Tissue factor gene expression in the adipose tissues of obese mice.
obesity --+> F3		QuantitativeChange	tissue factor gene expression is significantly elevated in adipose tissues from obese mice , suggesting that adipose tissue functions as a site of increased tissue factor production.	info:pmid/21496886#body:10	21496886	2011	Effect of dibutyryl cyclic adenosine monophosphate on the gene expression of plasminogen activator inhibitor-1 and tissue factor in adipocytes
obesity --+> F3		QuantitativeChange	Samad et al. demonstrated that tissue factor gene expression is significantly elevated in the adipose tissue of obese mice, and that it is localized to adipocytes and other unidentified stromal vascular cells.	info:pmid/15469859#body:59	15469859	2004	Fenofibrate inhibits thrombogenic and fibrinolytic factors expression in adipose tissue of atherosclerotic rabbits
obesity --+> F3		QuantitativeChange	Our results demonstrate that tissue factor gene expression is significantly elevated in the adipose tissue of obese mice, that it is localized to adipocytes and other unidentified stromal vascular cells, and that this increase may be regulated by TGF-ß.	info:pmid/9636194#body:42	9636194	1998	Tissue factor gene expression in the adipose tissues of obese mice.
obesity --+> F3		QuantitativeChange	Indeed, tissue factor expression is increased on monocytes and/or Kupffer cells in several rodent models of liver injury/disease and in patients with liver disease, obesity, and metabolic syndrome.	info:pmid/21907177#body:183	21907177	2011	Protease-Activated Receptor 1 and Hematopoietic Cell Tissue Factor Are Required for Hepatic Steatosis in Mice Fed a Western Diet
obesity --+> F3		QuantitativeChange	Whatever the mechanism, our data clearly demonstrate that tissue factor is made in the adipose tissue, that the adipocyte itself is one source of this protein, and that tissue factor gene expression by adipocytes is stimulated by TGF-ß and is elevated in adipose tissue of obese mice.	info:pmid/9636194#body:226	9636194	1998	Tissue factor gene expression in the adipose tissues of obese mice.
obesity --+> F3		QuantitativeChange	For example, when compared with the 3-month-old mice, tissue factor expression was significantly elevated in the adipose tissue of both 6-month-old (P < 0.01 for epididymal fat; P < 0.05 for subcutaneous fat) and 12-month-old (P < 0.003 for epididymal fat; P < 0.002 for subcutaneous fat) obese mice.	info:pmid/9636194#body:79	9636194	1998	Tissue factor gene expression in the adipose tissues of obese mice.
obesity --+> F3		QuantitativeChange	Obesity may be associated with thrombosis via several mechanisms, including the actions of adipocytokines from adipose tissue (leptin, adiponectin, resistin), increased activity of the coagulation cascade (high levels of tissue factor, FVII, FVIII) and decreased activity of the fibrinolytic system (elevated plasminogen activator inhibitor-1 levels) .	info:pmid/18234295#body:63	18234295	2008	Obesity promotes injury induced femoral artery thrombosis in mice
obesity --+> F3		QuantitativeChange	Tissue factor expression is elevated in obesity (Samad and Ruf 2013), and Rnase1–/– mice are heavier than Rnase1+/+ mice.	info:doi/10.1261/rna.070433.119#cont:102		2019	Phenotype of ribonuclease 1 deficiency in mice
obesity --+> F3		QuantitativeChange	Moreover, circulating tissue factor procoagulant activity is elevated in obesity .	info:doi/10.1016/j.bcmd.2016.01.006#body:19		2016	Substance P enhances tissue factor release from granulocyte-macrophage colony-stimulating factor-dependent macrophages via the p22phox/ß-arrestin 2/Rho A signaling pathway
obesity --+> F3		QuantitativeChange	Many risk factors for atherosclerosis, including hypertension, diabetes, obesity, and smoking, increase Tissue factor expression.	info:doi/10.1074/jbc.M117.804344#cont:7		2017	Heterodimers of the transcriptional factors NFATc3 and FosB mediate tissue factor expression for 15(S)-hydroxyeicosatetraenoic acid-induced monocyte trafficking
obesity --+> F3		QuantitativeChange	These preliminary data indicate that in PCOS, circulating Tissue factor levels are elevated independent of obesity, but that elevated PAI-1 levels are a function of obesity.	info:doi/10.1016/j.fertnstert.2008.07.384#body:17		2008	Elevated circulating tissue factor levels in polycystic ovary syndrome (PCOS) - relationship with insulin sensitivity, abdominal adiposity and hyperandrogenism
obesity --+> F3		QuantitativeChange	It has been known for decades that tissue factor gene expression is elevated in the adipose tissue of obese mice and that it is localized to adipocytes and other stromal cells .	info:doi/10.1016/j.thromres.2011.10.021#body:71		2012	Thrombosis and obesity: Cellular bases
obesity --+> F3		QuantitativeChange	Further, tissue factor mRNA levels and activity are increased in the visceral adipose tissue of obese mice; specifically, tissue factor expression is high in infiltrating adipose tissue macrophages (55, 56).	info:doi/10.1172/JCI92744#cont:371		2017	Thrombin promotes diet-induced obesity through fibrin-driven inflammation
obesity --+> F3		QuantitativeChange	Furthermore, many risk factors for atherosclerosis, including hyperlipidemia, hypertension, diabetes, obesity, and smoking, all increase the expression of Tissue factor, and atherothrombosis, which occurs following plaque rupture, is the leading cause of death in the western world (8 –10).	info:doi/10.1074/jbc.M117.804344#cont:23		2017	Heterodimers of the transcriptional factors NFATc3 and FosB mediate tissue factor expression for 15(S)-hydroxyeicosatetraenoic acid-induced monocyte trafficking
obesity ---| MIR26B		QuantitativeChange	It has been found that levels of microRNA-26b (miR-26b) are reduced in visceral adipose tissue in human obesity.	info:pmid/28091844#cont:18	28091844	2017	The obesity paradox in heart failure: a miR-26b affair?
obesity ---| MIR26B		QuantitativeChange	Furthermore, miR-26b level is reduced in insulin-resistant adipocytes of visceral adipose tissue from obese individuals.	info:pmid/28585213#cont:293	28585213	2017	MicroRNA and adipogenesis
obesity ---| MIR26B		QuantitativeChange	Levels of mir-26b have been shown to be reduced in visceral adipose tissue in human obesity and insulin resistant adypocytes.5	info:doi/10.23736/S0031-0808.18.03495-X#cont:26		2019	Association of low-fat dietary pattern with breast cancer overall survival
obesity ---| MIR26B		QuantitativeChange	Levels of MicroRNA-26b have been shown to be reduced in visceral adipose tissue in human obesity and insulin resistant adypocytes.5	info:doi/10.23736/S0031-0808.18.03465-1#cont:239		2019	The correlation of pharyngeal morphology and obstructive sleep apnea in patients with recent stroke
obesity --+> CHI3L1		QuantitativeChange	Obese children had higher YKL-40 levels compared with controls (P = .003).	info:pmid/22036069#abs:7	22036069	2012	Elevated circulating levels of the serum acute-phase protein YKL-40 (chitinase 3-like protein 1) are a marker of obesity and insulin resistance in prepubertal children.
obesity --+> CHI3L1		QuantitativeChange	The study suggests that YKL-40 levels are elevated in obese youth and represent a marker of insulin resistance even in childhood.	info:pmid/22036069#abs:11	22036069	2012	Elevated circulating levels of the serum acute-phase protein YKL-40 (chitinase 3-like protein 1) are a marker of obesity and insulin resistance in prepubertal children.
obesity --+> CHI3L1		QuantitativeChange	By contrast, although the obese children with leptin levels above median (49.7±16.3 ng/ml) presented lower serum YKL-40 levels as compared to those with leptin levels below median (51.6±14.6 ng/ml), this difference did not reach the level of statistical significance (p=0.726).	info:pmid/23501042#abs:7	23501042	2013	Ghrelin-leptin network influences serum chitinase 3-like protein 1 (YKL-40) levels in obese prepubertal children.
obesity --+> CHI3L1		QuantitativeChange	Circulating concentrations and visceral adipose tissue expression of YKL-40 were increased in obese patients with type 2 diabetes (P < 0.01) as well as associated with variables of insulin resistance and inflammation.	info:pmid/20943784#abs:8	20943784	2011	Increased circulating and visceral adipose tissue expression levels of YKL-40 in obesity-associated type 2 diabetes are related to inflammation: impact of conventional weight loss and gastric bypass.
obesity --+> CHI3L1		QuantitativeChange	Obesity modulates the association between sleep apnea treatment and CHI3L1 levels but not CHIT1 activity in moderate to severe OSA: an observational study.	info:pmid/30311184#title:1	30311184	2018	Obesity modulates the association between sleep apnea treatment and CHI3L1 levels but not CHIT1 activity in moderate to severe OSA: an observational study.
obesity --+> CHI3L1		QuantitativeChange	Obese patients have elevated levels of YKL-40 which tends to decline after weight loss due to either hypocaloric diet or bariatric surgery [33, 34].	info:pmid/25138574#cont:264	25138574	2014	Comparative effects of metformin and pioglitazone on YKL-40 in type 2 diabetes: a randomized clinical trial
obesity --+> CHI3L1		QuantitativeChange	Many clinical studies reported that increased CHI3L1 protein levels in serum were significantly associated with obesity, coronary artery disease and myocardial infarction.	info:pmid/20674561#body:85	20674561	2010	A promoter polymorphism - 2122C>T of CHI3L1 is associated with serum low density lipoprotein cholesterol level in Korean subjects
obesity --+> CHI3L1		QuantitativeChange	Higher CHI3L1 levels were associated with greater adiposity [73], and a positive correlation between leptin and CHI3L1 levels has been detected in obese subjects, either diabetic or not [73].	info:pmid/27189062#cont:164	27189062	2016	Chitinase 3 Like-1: An Emerging Molecule Involved in Diabetes and Diabetic Complications
obesity --+> CHI3L1		QuantitativeChange	However, higher YKL-40 levels have been found in morbidly obese patients compared to lean subjects [16,49], and even higher levels are seen in morbidly obese patients with type 2 diabetes[49].	info:pmid/23071724#cont:1180	23071724	2012	The Association between Genetic Variations of CHI3L1, Levels of the Encoded Glycoprotein YKL-40 and the Lipid Profile in a Danish Population
obesity --+> CHI3L1		QuantitativeChange	By contrast, although the obese children with leptin levels above median (49.7±16.3ng/ml) presented lower serum YKL-40 levels as compared to those with leptin levels below median (51.6±14.6ng/ml), this difference did not reach the level of statistical significance (p=0.726).	info:pmid/23501042#body:63	23501042	2013	Ghrelin-leptin network influences serum chitinase 3-like protein 1 (YKL-40) levels in obese prepubertal children
obesity --+> CHI3L1		QuantitativeChange	Various factors and medical conditions, including age, obesity, atherosclerosis, modifiable vascular risk factors, chronic neurological disorders (e.g., Alzheimer’s disease, chronic infarction, and autoimmune neuronal disease) as well as acute infectious diseases may affect YKL-40 levels [1–4,23].	info:pmid/23272150#cont:416	23272150	2012	Serum YKL-40 Levels Correlate with Infarct Volume, Stroke Severity, and Functional Outcome in Acute Ischemic Stroke Patients
obesity --+> CHI3L1		QuantitativeChange	Previously, serum YKL-40 levels have been found to be elevated in morbidly obese patients with various co-morbidities compared to lean, healthy subjects [29], and in morbidly obese type 2 diabetes patients when compared to morbidly obese but glucose tolerant individuals [30;31].	info:pmid/26197239#cont:232	26197239	2015	Associations of the inflammatory marker YKL-40 with measures of obesity and dyslipidaemia in individuals at high risk of type 2 diabetes
obesity --+> CHI3L1		QuantitativeChange	In the present study, higher YKL-40 levels were associated with greater adiposity, in agreement with a previous study but in contrast to others .	info:doi/10.1016/j.metabol.2011.09.004#body:80		2012	Elevated circulating levels of the serum acute-phase protein YKL-40 (chitinase 3-like protein 1) are a marker of obesity and insulin resistance in prepubertal children
obesity --+> CHI3L1		QuantitativeChange	The expression levels of TNF-a, YKL40, CD68, and CD11B were upregulated ( P <.01) in the obese subjects compared with the lean volunteers ( ) .	info:doi/10.1016/j.soard.2011.11.001#body:66		2011	Increased levels of chemerin and its receptor, chemokine-like receptor-1, in obesity are related to inflammation: tumor necrosis factor-a stimulates mRNA levels of chemerin in visceral adipocytes from obese patients
obesity --+> CHI3L1		QuantitativeChange	In conclusion, this study shows for the first time that serum YKL-40 levels are increased in obese prepubertal youngsters and suggests that YKL-40 represents a marker of insulin resistance even in childhood.	info:doi/10.1016/j.metabol.2011.09.004#body:109		2012	Elevated circulating levels of the serum acute-phase protein YKL-40 (chitinase 3-like protein 1) are a marker of obesity and insulin resistance in prepubertal children
obesity --+> CHI3L1		QuantitativeChange	Elevated YKL-40 expression has been detected in multiple human diseases, including type 2 diabetes, obesity, cardiovascular disorders, inflammatory diseases and a variety of human carcinomas.	info:doi/10.1016/j.jocn.2019.03.035#body:100		2019	YKL-40 can promote angiogenesis in sporadic cerebral cavernous malformation (CCM)
obesity --+> CHI3L1		QuantitativeChange	Moreover, we showed that obesity, smoking, hypertension, diabetes mellitus, and dyslipidemia, all of which are inflammatory diseases, were all associated with high plasma YKL-40 levels, as well as increased risk of venous thromboembolism.	info:doi/10.1161/ATVBAHA.116.307251#cont:373		2016	Observationally and genetically high YKL-40 and risk of venous thromboembolism in the general population: Cohort and mendelian randomization studies
obesity --+> CHI3L1		QuantitativeChange	What is novel in our study is that obese children had higher serum YKL-40 levels compared with controls (50.7 vs 41.0 µg/L, P = .003) and insulin resistant individuals were found to show higher levels of serum YKL-40 as compared with non-insulin resistant after adjusting for age and body mass index (57.2 vs 43.8 µg/L, adjusted P = .039).	info:doi/10.1016/j.metabol.2011.09.004#body:66		2012	Elevated circulating levels of the serum acute-phase protein YKL-40 (chitinase 3-like protein 1) are a marker of obesity and insulin resistance in prepubertal children
obesity --+> MPO		QuantitativeChange	MPO levels were upregulated in obese compared with non-obese in both diabetics and non-diabetics.	info:pmid/32277104#abs:9	32277104	2020	Investigating the Role of Myeloperoxidase and Angiopoietin-like Protein 6 in Obesity and Diabetes.
obesity --+> MPO		QuantitativeChange	Attenuating myeloperoxidase (MPO) activity, an inflammatory enzyme associated with obesity, hypertension and heart failure, could have protective effects on multiple organs.	info:pmid/31822739#abs:2	31822739	2019	Pharmacological myeloperoxidase (MPO) inhibition in an obese/hypertensive mouse model attenuates obesity and liver damage, but not cardiac remodeling.
obesity --+> MPO		QuantitativeChange	Plasma MPO and calprotectin levels were significantly increased in severely obese subjects as compared to healthy controls, 27.1 +/- 10.8 vs. 17.3 +/- 5.5 ng/ml (P < 0.001) and 115.5 +/- 43.5 vs. 65.1 +/- 23.1 ng/ml (P < 0.001) for MPO and calprotectin, respectively.	info:pmid/19390527#abs:7	19390527	2009	Neutrophil activation in morbid obesity, chronic activation of acute inflammation.
obesity --+> MPO		QuantitativeChange	In the current study, we also found that MPO activity was increased in vessels from nondiabetic obese Zucker rats.	info:pmid/15504976#body:254	15504976	2004	Leukocyte-derived myeloperoxidase amplifies high-glucose--induced endothelial dysfunction through interaction with high-glucose--stimulated, vascular non--leukocyte-derived reactive oxygen species.
obesity --+> MPO		QuantitativeChange	In the current study, the expression of MPO was also significantly increased in the peripheral leukocytes of obese males.	info:pmid/25388404#cont:282	25388404	2015	Obesity is associated with more activated neutrophils in African American male youth
obesity --+> MPO		QuantitativeChange	Increased oxidized Low-density lipoprotein and myeloperoxidase levels were found in non-diabetic obese patients compared to the control population.	info:pmid/29506551#cont:190	29506551	2018	Serum obestatin level strongly correlates with lipoprotein subfractions in non-diabetic obese patients
obesity --+> MPO		QuantitativeChange	The results presented here suggest that it was obesity and/or insulin resistance, rather than polycystic ovary syndrome, that influenced MPO levels.	info:pmid/23539878#cont:248	23539878	2013	Oxidative stress and inflammation in lean and obese subjects with polycystic ovary syndrome
obesity --+> MPO		QuantitativeChange	In children, MPO concentration was elevated in prepubertal obese children and was most closely associated with insulin resistance ( ).	info:pmid/25881918#body:123	25881918	2015	Oxidized HDL and LDL in adolescents with type 2 diabetes compared to normal weight and obese peers
obesity --+> MPO		QuantitativeChange	The current study demonstrates that obese mice have high MPO protein levels and activity in adipose tissues and neutrophils.	info:pmid/25024373#cont:387	25024373	2014	Myeloperoxidase deletion prevents high-fat diet - Induced obesity and insulin resistance
obesity --+> MPO		QuantitativeChange	The finding of increased pancreatic myeloperoxidase concentration in obese mice suggests a greater degree of neutrophil infiltration and/or activation in these animals relative to lean, wild-type mice.	info:pmid/18583460#body:226	18583460	2008	A murine model of obesity implicates the adipokine milieu in the pathogenesis of severe acute pancreatitis.
obesity --+> MPO		QuantitativeChange	Consistent with MPO activity, endothelial function was impaired in nondiabetic obese Zucker rats and further damaged in diabetic obese Zucker rats (Fig. 1B).	info:pmid/15504976#body:147	15504976	2004	Leukocyte-derived myeloperoxidase amplifies high-glucose--induced endothelial dysfunction through interaction with high-glucose--stimulated, vascular non--leukocyte-derived reactive oxygen species.
obesity --+> MPO		QuantitativeChange	In summary, both obese women and women with preeclampsia have increased presence of MPO associated with neutrophil infiltration in their systemic blood vessels.	info:pmid/25394640#cont:229	25394640	2015	Neutrophil release of myeloperoxidase in systemic vasculature of obese women may put them at risk for preeclampsia
obesity --+> MPO		QuantitativeChange	concluded that the neutrophil elastase and MPO mRNA levels are elevated in overweight and obese subjects and are associated with BMI and cardiovascular biomarkers including 10-year risk of developing cardiovascular disease.	info:pmid/30056589#cont:254	30056589	2018	Neutrophil elastase and myeloperoxidase mRNA expression in overweight and obese subjects
obesity --+> MPO		QuantitativeChange	Similarly, the expression of the neutrophil marker myeloperoxidase-3 was significantly reduced in obese subjects with pioglitazone relative to placebo (P = 0.04), with borderline significant reduction in the expression of myeloperoxidase-3 in nonobese subjects (P = 0.07).	info:pmid/24141239#cont:294	24141239	2013	Insulin sensitizing and anti-inflammatory effects of thiazolidinediones are heightened in obese patients
obesity --+> MPO		QuantitativeChange	A recent study28 in 446 Caucasian prepubertal children (age 6–12 years, 223 normal weight vs 223 obese) found that plasma MPO level was not only elevated in obese cases but also associated with pro-inflammatory and cardiovascular risk biomarkers.	info:pmid/25388404#cont:281	25388404	2015	Obesity is associated with more activated neutrophils in African American male youth
obesity --+> MPO		QuantitativeChange	The MPO levels were significantly increased in the severely obese individuals as compared to the healthy controls and the expression level of CD66b was significantly increased in individuals with severe obesity compared with the healthy controls, demonstrating that the chronic inflammatory condition associated with morbid obesity is characterized by sustained activation of the innate immune syste…	info:pmid/26797862#cont:339	26797862	2016	Biomarkers in Obesity: Serum Myeloperoxidase and Traditional Cardiac Risk Parameters
obesity ---| GNRH1		QuantitativeChange	Lateral ventricular injection of kisspeptin can upregulate obesity-induced low expression of GnRH, correct the dysfunction of the hypothalamic-pituitary-testis axis, and thus improve reproductive function in rats.	info:pmid/25306805#abs:7	25306805	2014	[Expression of the kisspeptin/kiss1r system in the hypothalamic arcuate nucleus of rats with diet-induced obesity and its influence on the hypothalamic-pituitary-testis axis].
obesity ---| GNRH1		QuantitativeChange	Obese Koletsky rats had reduced hypothalamic LHRH levels, similar to that seen in the fatty Zucker rats .	info:pmid/15093691#body:139	15093691	2004	Neuropeptidergic characterization of the leptin receptor mutated obese Koletsky rat
obesity ---| GNRH1		QuantitativeChange	Although isolated GnRH deficiency is only occasionally associated with morbid obesity, genetic defects in leptin (LEP) and the leptin receptor (LEPR) genes, as well as mutations in the proprotein convertase subtilisin/kexin type 1 (PCSK1) gene, have been found in isolated GnRH deficiency patients with an obesity phenotype .	info:pmid/29108899#body:96	29108899	2017	Kallmann syndrome: phenotype and genotype of hypogonadotropic hypogonadism
obesity ---| GNRH1		QuantitativeChange	As reported earlier , LHRH concentrations were decreased in the hypothalami of obese Koletsky rats. recombinant adeno-associated viral-OB-Rb microinjection in the arcuate nucleus or medial preoptic area significantly increased hypothalamic LHRH concentrations to the range observed in lean control rats.	info:pmid/16024137#body:177	16024137	2005	AAV-mediated leptin receptor installation improves energy balance and the reproductive status of obese female Koletsky rats
obesity ---| GNRH1		QuantitativeChange	Moreover, mice in the ONE group showed significantly increased GnRH levels compared with the obesity with normal diet and obesity and moderate exercise groups (P?<?.05, H).	info:doi/10.1016/j.npep.2018.10.005#body:106	266	2018	Increasing hypothalamic nucleobindin 2 levels and decreasing hypothalamic inflammation in obese male mice via diet and exercise alleviate obesity-associated hypogonadism
obesity ---| GNRH1		QuantitativeChange	The ob/ob mice, as well as the obese men, show reduced gonadotropin-releasing hormone (GnRH) levels, diminished production of gonadotropins (Luteinizing Hormone - LH and Follicle Stimulating Hormone - FSH), and low testosterone levels( ).	info:doi/10.1016/j.acthis.2017.05.003#body:15	247	2017	Impaired steroidogenesis in the testis of leptin-deficient mice (ob/ob -/-)
obesity ---| GNRH1		QuantitativeChange	It was worth noting that plasma follicule-stimulating hormone, luteinizing hormone and gonadotropin-releasing hormone concentrations in soy isoflavones groups were markedly enhanced relative to the obesity group and also showed a dose-dependent increase (Figure 2A–C).	info:doi/10.3390/molecules24162966#cont:90		2019	Soy isoflavones improve the spermatogenic defects in diet-induced obesity rats through Nrf2/HO-1 pathway
obesity ---| GNRH1		QuantitativeChange	These findings indicated that the reduced mRNA and protein levels of GnRH in the hypothalamus of obese mice directly induced decreases in serum reproductive hormones levels, although the mechanisms through which GnRH levels were reduced in obesity are still unknown.	info:doi/10.1016/j.npep.2018.10.005#body:116	266	2018	Increasing hypothalamic nucleobindin 2 levels and decreasing hypothalamic inflammation in obese male mice via diet and exercise alleviate obesity-associated hypogonadism
obesity ---| GNRH1		QuantitativeChange	On one hand, in present study, obesity induced by high-fat diet down-regulated plasma gonadotropin-releasing hormone, follicule-stimulating hormone, luteinizing hormone, and T levels, while it up-regulated E2 levels compared to the control group, as Vigueras-Villaseñor R M et al.	info:doi/10.3390/molecules24162966#cont:205		2019	Soy isoflavones improve the spermatogenic defects in diet-induced obesity rats through Nrf2/HO-1 pathway
obesity ---| GNRH1		QuantitativeChange	The findings in this study showed that exposure to an high-fat diet for 18?weeks led to obesity, which was associated the hypogonadotropic hypogonadism, reduced serum and hypothalamic NUCB2/nesfatin-1 levels, increased hypothalamic pro-inflammatory factors and nuclear factor-?B pathway components levels, and reduced hypothalamic GnRH levels.	info:doi/10.1016/j.npep.2018.10.005#body:109	266	2018	Increasing hypothalamic nucleobindin 2 levels and decreasing hypothalamic inflammation in obese male mice via diet and exercise alleviate obesity-associated hypogonadism
obesity ---| GNRH1		QuantitativeChange	As described above, compared with normal control mice, the mRNA and protein levels of GnRH were decreased in the hypothalamus of obese mice, and it is likely that decreases in serum and hypothalamic NUCB2/nesfatin-1 levels may directly attenuate stimulatory effects on GnRH expression, which could further reduce serum luteinizing hormone, follicle-stimulating hormone, and T levels in obese male mi…	info:doi/10.1016/j.npep.2018.10.005#body:128	266	2018	Increasing hypothalamic nucleobindin 2 levels and decreasing hypothalamic inflammation in obese male mice via diet and exercise alleviate obesity-associated hypogonadism
obesity ---| GNRH1		QuantitativeChange	Diet and/or exercise interventions were effective in reducing adiposity and improving hypogonadotropic hypogonadism-associated obesity; moreover, decreased serum and hypothalamic NUCB2/nesfatin-1 levels, increased inflammatory factors and nuclear factor-?B pathway components levels, and reduced hypothalamic GnRH levels associated with obesity were also reversed by diet and/or exercise interventio…	info:doi/10.1016/j.npep.2018.10.005#body:110	266	2018	Increasing hypothalamic nucleobindin 2 levels and decreasing hypothalamic inflammation in obese male mice via diet and exercise alleviate obesity-associated hypogonadism
obesity --+> IL6R		QuantitativeChange	Conversely, obese mice exhibit increased soluble IL-6R levels in the cerebrospinal fluid.	info:pmid/28402851#abs:5	28402851	2017	IL-6 Improves Energy and Glucose Homeostasis in Obesity via Enhanced Central IL-6 trans-Signaling.
obesity --+> IL6R		QuantitativeChange	Adipose tissue expression of IL-6R is enhanced in obesity	info:pmid/26200663#cont:107	26200663	2015	Obesity is a positive modulator of IL-6R and IL-6 expression in the subcutaneous adipose tissue: Significance for metabolic inflammation
obesity --+> IL6R		QuantitativeChange	Adipose tissue expression of IL-6R is enhanced in obesity.	info:pmid/26200663#cont:126	26200663	2015	Obesity is a positive modulator of IL-6R and IL-6 expression in the subcutaneous adipose tissue: Significance for metabolic inflammation
obesity --+> IL6R		QuantitativeChange	In conclusion, we found that sIL6R levels were significantly reduced in both overweight/obese and normal weight individuals after a four-day isocaloric exchange of ALA for LA.	info:pmid/15157896#body:135	15157896	2004	Acute changes in dietary omega-3 fatty acid intake lowers soluble interleukin-6 receptor in healthy adult normal weight and overweight males
obesity --+> IL6R		QuantitativeChange	Previously, IL6Ra protein abundance was demonstrated to be down-regulated in skeletal muscle biopsies from obese persons with and without type 2 diabetes ( ).	info:pmid/24976178#body:102	24976178	2014	Partial hepatic resistance to IL-6-induced inflammation develops in type 2 diabetic mice, while the anti-inflammatory effect of AMPK is maintained
obesity --+> IL6R		QuantitativeChange	Serum concentrations of IL-6 ( ) and the soluble IL-6 receptor ( ) are elevated in obesity, and for several hours after a high fat meal challenge ( ).	info:pmid/19375453#body:286	19375453	2009	Dietary factors lead to innate immune activation in asthma
obesity --+> IL6R		QuantitativeChange	We also found that TNF-a, MCP-1, and IP-10 were upregu-lated in obese adipose tissue samples which correlated with increased IL-6R and IL-6 expression.	info:pmid/26200663#cont:235	26200663	2015	Obesity is a positive modulator of IL-6R and IL-6 expression in the subcutaneous adipose tissue: Significance for metabolic inflammation
obesity --+> IL6R		QuantitativeChange	As expected, IL-6R mRNA expression was also significantly upregulated in obese individuals (16.60±2.214 fold) as compared with lean and overweight (9.376±1.656 fold) subjects (P = 0.0108) (Fig 4B).	info:pmid/26200663#cont:143	26200663	2015	Obesity is a positive modulator of IL-6R and IL-6 expression in the subcutaneous adipose tissue: Significance for metabolic inflammation
obesity --+> IL6R		QuantitativeChange	The data show that (A) IL-6R expression was significantly elevated in the adipose tissue samples from obese (103.8±4.807) as compared with lean/ overweight (68.06±4.179) individuals (P<0.0001).	info:pmid/26200663#cont:129	26200663	2015	Obesity is a positive modulator of IL-6R and IL-6 expression in the subcutaneous adipose tissue: Significance for metabolic inflammation
obesity --+> IL6R		QuantitativeChange	In line with a previous report employing IL-6 knockout mice, IL-6Ra deficiency protected against cancer development under lean and under obese conditions (Fig. 2a, b, Supplementary Fig. 2e–j)25.	info:pmid/29695802#cont:305	29695802	2018	Obesity exacerbates colitis-associated cancer via IL-6-regulated macrophage polarisation and CCL-20/CCR-6-mediated lymphocyte recruitment
obesity --+> IL6R		QuantitativeChange	Herein, we present the data showing that obesity enhances gene and protein expression of the IL-6R and IL-6 in the human subcutaneous adipose tissue which correlates positively with the local expression of several inflammatory markers.	info:pmid/26200663#cont:32	26200663	2015	Obesity is a positive modulator of IL-6R and IL-6 expression in the subcutaneous adipose tissue: Significance for metabolic inflammation
obesity --+> IL6R		QuantitativeChange	To this end, our data show that IL-6R protein expression was significantly enhanced in the subcutaneous adipose tissues from obese individuals (103.8±4.807) as compared with lean and overweight (68.06±4.179) individuals (P<0.0001) (Fig 1A).	info:pmid/26200663#cont:112	26200663	2015	Obesity is a positive modulator of IL-6R and IL-6 expression in the subcutaneous adipose tissue: Significance for metabolic inflammation
obesity --+> IL6R		QuantitativeChange	Taken together, these data demonstrate that obesity promotes hepatocellular carcinoma development and progression and renders tumor development independently of IL-6Ra signaling, thus abrogating the protective function of IL-6Ra deficiency under normal chow diet conditions.	info:pmid/23954788#body:54	23954788	2013	Obesity Promotes Liver Carcinogenesis via Mcl-1 Stabilization Independent of IL-6Ra Signaling
obesity --+> IL6R		QuantitativeChange	Also, to see whether the changes in IL-6R protein expression were corroborated at the gene expression level, we used real-time reverse-transcription polymerase chain reaction and, as expected, we found that IL-6R mRNA expression was significantly elevated in obese individuals (3.921 ±0.712 fold) as compared with lean and overweight (2.191±0.445 fold) subjects (P = 0.0453) (Fig 2B).	info:pmid/26200663#cont:116	26200663	2015	Obesity is a positive modulator of IL-6R and IL-6 expression in the subcutaneous adipose tissue: Significance for metabolic inflammation
obesity --+> IL6R		QuantitativeChange	IL-6R expression is increased in obese patients [ ].	info:doi/10.1016/j.cytogfr.2018.10.001#body:94	806	2018	Inflammation in human adipose tissues-Shades of gray, rather than white and brown
obesity ---| LPIN1		QuantitativeChange	Expression of adipose lipin-1 is reduced in obesity, and metabolic syndrome.	info:pmid/22033411#abs:2	22033411	2011	Suppression of lipin-1 expression increases monocyte chemoattractant protein-1 expression in 3T3-L1 adipocytes.
obesity ---| LPIN1		QuantitativeChange	Also, old obese rats had decreased level of nuclear extract lipin-1compared to that in old lean rats.	info:pmid/28653652#abs:5	28653652	2017	Obesity- and age-related alterations in FAT/CD36 translocation and lipin-1 subcellular localization in skeletal muscle of the Zucker rats.
obesity ---| LPIN1		QuantitativeChange	Moreover, LPIN1 expression levels were reduced in obesity, improved following weight reduction in obese subjects, and were downregulated in women with the metabolic syndrome.	info:pmid/17035674#abs:5	17035674	2007	A role of lipin in human obesity and insulin resistance: relation to adipocyte glucose transport and GLUT4 expression.
obesity ---| LPIN1		QuantitativeChange	Similarly, a strong interdependence with vascular endothelial growth factor (VEGF) gene expression was also described; in fact, LPIN1 and VEGF expression levels were significantly decreased with obesity to a similar extent.	info:pmid/20101248#abs:7	20101248	2010	Relation between human LPIN1, hypoxia and endoplasmic reticulum stress genes in subcutaneous and visceral adipose tissue.
obesity ---| LPIN1		QuantitativeChange	Increased Lipin-1 expression has been implicated in mouse models of type 2 diabetes mellitus and obesity .	info:pmid/28483528#body:92	28483528	2017	Degradation of human Lipin-1 by BTRC E3 ubiquitin ligase
[truncated: 11,101 more rows]

## Sheet: ObesityTargets
Name	Type	Description	Connectivity	Local Connectivity	Indegree	Outdegree	Owner
MYD88	Protein	MYD88, innate immune signal transduction adaptor	3	1	1	0
ALB	Protein	albumin	4	1	1	0
CAV1	Protein	caveolin 1	4	1	1	0
SOD1	Protein	superoxide dismutase 1	5	1	1	0
[truncated: 569 more rows]

## Sheet: MIRegulators
Name	Type	Description	Connectivity	Local Connectivity	Indegree	Outdegree	Owner
[truncated: 231 more rows]

[truncated: 5 more sheets: Ref4MIRegulators, Obesity_MI_Networks, Mega-analysis, GSEA, PTH_MI]
